# Supplementary material for: Fabricating strong and tough aramid fibers by small addition of carbon nanotubes
Source: Nat Commun. 2023 May 25;14:3019. doi: 10.1038/s41467-023-38701-4 (PMC10212957; doi:10.1038/s41467-023-38701-4)
Supplement: Supplementary file 8 — Supplementary Movies [file 41467_2023_38701_MOESM8_ESM.xlsx]

## Sheet: Figure 1b
	Figure 1b	HAF		sa-SWNT-HAF
		Strain (%)	Stress (GPa)	Strain (%)	Stress (GPa)
		0	0.03353	0	0.02448
		0.00179	0.03447	0.0025	0.02742
		0.00179	0.03536	0.00375	0.0289
		0.00323	0.03528	0.00625	0.02955
		0.00395	0.03489	0.00875	0.0319
		0.00539	0.03563	0.01	0.03535
		0.00612	0.03674	0.01187	0.03772
		0.00828	0.03793	0.01312	0.03896
		0.00756	0.03932	0.015	0.04104
		0.009	0.04023	0.01687	0.04444
		0.00972	0.04021	0.01812	0.04736
		0.01116	0.03984	0.02062	0.04929
		0.01188	0.04061	0.02125	0.05106
		0.01332	0.04213	0.02375	0.05309
		0.01404	0.04327	0.025	0.05601
		0.01476	0.04453	0.02687	0.05918
		0.01548	0.0455	0.02875	0.06096
		0.01692	0.04542	0.03	0.06198
		0.01837	0.045	0.03187	0.06427
		0.01837	0.04556	0.03375	0.068
		0.01909	0.04755	0.035	0.07078
		0.02053	0.04937	0.03687	0.07163
		0.02125	0.05021	0.03875	0.07325
		0.02269	0.05057	0.04	0.07654
		0.02341	0.05046	0.04187	0.07968
		0.02413	0.0506	0.04312	0.08174
		0.02557	0.05156	0.045	0.08291
		0.02629	0.053	0.04625	0.08486
		0.02701	0.05439	0.0475	0.08802
		0.02845	0.05544	0.04937	0.09087
		0.02845	0.05643	0.05125	0.09285
		0.0299	0.05673	0.0525	0.09388
		0.03062	0.05622	0.05437	0.09547
		0.03134	0.05659	0.05625	0.09893
		0.03278	0.05834	0.05812	0.10194
		0.03422	0.06032	0.06	0.10328
		0.03422	0.06141	0.06187	0.10478
		0.03566	0.06187	0.06375	0.10778
		0.03638	0.06218	0.065	0.11171
		0.0371	0.06218	0.06688	0.11415
		0.03854	0.0629	0.06875	0.11509
		0.03926	0.06475	0.07	0.11724
		0.04071	0.06649	0.07188	0.12065
		0.04143	0.06758	0.07313	0.12381
		0.04215	0.06806	0.075	0.12584
		0.04359	0.06834	0.07688	0.12702
		0.04431	0.06874	0.07813	0.12917
		0.04575	0.06937	0.08	0.13242
		0.04647	0.07095	0.0825	0.13527
		0.04791	0.07289	0.08313	0.13713
		0.04791	0.0742	0.08563	0.13846
		0.04935	0.07498	0.08688	0.14084
		0.05079	0.07513	0.08875	0.14446
		0.05079	0.07543	0.09	0.14731
		0.05224	0.07647	0.09188	0.14863
		0.05296	0.07797	0.09313	0.14988
		0.0544	0.07979	0.095	0.15291
		0.05512	0.08096	0.09625	0.15677
		0.05584	0.08143	0.0975	0.15865
		0.05728	0.08161	0.09938	0.15927
		0.058	0.08185	0.10125	0.16127
		0.05944	0.08305	0.1025	0.16465
		0.05944	0.0848	0.10438	0.16764
		0.06088	0.08637	0.10625	0.16923
		0.06232	0.08749	0.10813	0.17052
		0.06232	0.08798	0.11	0.173
		0.06377	0.08837	0.11188	0.17632
		0.06521	0.08895	0.11375	0.17933
		0.06593	0.08989	0.115	0.18109
		0.06665	0.09147	0.11688	0.18236
		0.06809	0.09316	0.11813	0.18545
		0.06809	0.09445	0.12	0.18958
		0.07025	0.09514	0.12188	0.19187
		0.07025	0.09514	0.12313	0.19259
		0.07169	0.09566	0.12563	0.19433
		0.07241	0.09724	0.12625	0.19808
		0.07386	0.09875	0.12875	0.20158
		0.07458	0.0997	0.13	0.20294
		0.0753	0.10045	0.13187	0.20413
		0.07602	0.10146	0.13375	0.20694
		0.07746	0.1023	0.135	0.21012
		0.07818	0.10253	0.13687	0.21273
		0.0789	0.10345	0.13875	0.2147
		0.08034	0.10527	0.14	0.21625
		0.08106	0.10681	0.14125	0.21859
		0.0825	0.10794	0.14312	0.22207
		0.0825	0.10888	0.14437	0.22515
		0.08394	0.10941	0.14625	0.22649
		0.08466	0.10968	0.1475	0.22729
		0.08611	0.11081	0.14937	0.23038
		0.08683	0.11282	0.15125	0.23473
		0.08755	0.11415	0.1525	0.23641
		0.08827	0.11445	0.15375	0.23643
		0.08971	0.11503	0.15625	0.2386
		0.09043	0.11623	0.15812	0.24263
		0.09115	0.11695	0.16	0.24548
		0.09259	0.11725	0.16187	0.24653
		0.09331	0.11864	0.16312	0.24832
		0.09403	0.12089	0.165	0.25178
		0.09547	0.12221	0.16687	0.25521
		0.09619	0.12249	0.16875	0.25785
		0.09764	0.12293	0.16937	0.25981
		0.09836	0.12401	0.17187	0.26134
		0.09908	0.12533	0.17312	0.26393
		0.10052	0.12669	0.175	0.2677
		0.10124	0.12825	0.17687	0.27041
		0.10268	0.12949	0.17812	0.27117
		0.1034	0.13002	0.18	0.27259
		0.10412	0.13035	0.18187	0.27659
		0.10556	0.13123	0.18312	0.28032
		0.10556	0.13266	0.185	0.28143
		0.107	0.13416	0.18687	0.28248
		0.10773	0.13556	0.18813	0.28559
		0.10917	0.13663	0.19	0.28929
		0.10989	0.1374	0.19188	0.29159
		0.11133	0.13817	0.19313	0.29306
		0.11205	0.13898	0.195	0.29525
		0.11277	0.14025	0.19625	0.29775
		0.11421	0.14199	0.1975	0.30046
		0.11421	0.14356	0.19938	0.30353
		0.11565	0.14443	0.20125	0.30509
		0.11709	0.14481	0.2025	0.3057
		0.11781	0.14561	0.20438	0.30851
		0.11853	0.14675	0.20625	0.31258
		0.11998	0.14758	0.20813	0.3146
		0.11998	0.14871	0.21	0.31502
		0.12142	0.15066	0.21188	0.3174
		0.12286	0.15234	0.21313	0.32207
		0.12286	0.15281	0.215	0.32514
		0.12502	0.15316	0.21688	0.32606
		0.12502	0.15429	0.21875	0.32816
		0.12646	0.15557	0.22	0.33155
		0.12718	0.15691	0.22125	0.33452
		0.1279	0.15841	0.22313	0.33701
		0.12934	0.15971	0.225	0.33906
		0.13006	0.16033	0.22688	0.34077
		0.13151	0.16028	0.22875	0.34303
		0.13151	0.16125	0.23	0.34655
		0.13295	0.16311	0.23188	0.34973
		0.13367	0.16432	0.23375	0.35076
		0.13511	0.16556	0.235	0.35198
		0.13583	0.16707	0.23688	0.35584
		0.13655	0.16823	0.23875	0.35954
		0.13799	0.16865	0.24	0.36065
		0.13871	0.16901	0.24188	0.36158
		0.13943	0.17087	0.24313	0.3647
		0.14087	0.1728	0.24438	0.36843
		0.1416	0.17368	0.24625	0.37067
		0.14232	0.17471	0.2475	0.37202
		0.14376	0.17547	0.24938	0.3737
		0.14448	0.17589	0.25125	0.37606
		0.1452	0.17693	0.2525	0.3792
		0.14592	0.17844	0.25438	0.38218
		0.14664	0.17975	0.25625	0.38349
		0.14808	0.18063	0.25875	0.38422
		0.1488	0.18205	0.26	0.38731
		0.15024	0.18354	0.26188	0.39174
		0.15096	0.18361	0.26375	0.39385
		0.15168	0.18374	0.265	0.39452
		0.1524	0.18571	0.26688	0.39727
		0.15385	0.18826	0.26813	0.40179
		0.15457	0.18926	0.27	0.40478
		0.15601	0.18905	0.27188	0.40573
		0.15673	0.18996	0.27375	0.40724
		0.15745	0.19162	0.27563	0.41028
		0.15889	0.19251	0.27688	0.41349
		0.15961	0.19361	0.27813	0.41594
		0.16105	0.19542	0.28	0.41786
		0.16177	0.19711	0.2825	0.4196
		0.16321	0.19789	0.28313	0.42192
		0.16321	0.19822	0.285	0.42551
		0.16466	0.19923	0.28688	0.42852
		0.1661	0.20054	0.28812	0.42951
		0.1661	0.20225	0.29	0.43084
		0.16754	0.2042	0.29125	0.43448
		0.16898	0.20515	0.29312	0.43826
		0.16898	0.20532	0.295	0.43959
		0.17042	0.20584	0.29625	0.44
		0.17114	0.20723	0.2975	0.44281
		0.17258	0.2086	0.29938	0.44691
		0.1733	0.20961	0.30125	0.4491
		0.17474	0.2113	0.3025	0.45001
		0.17474	0.21295	0.30438	0.45173
		0.17691	0.21347	0.30687	0.4547
		0.17691	0.21351	0.30812	0.45808
		0.17835	0.21452	0.31	0.4605
		0.17907	0.2167	0.31125	0.46205
		0.18051	0.21862	0.31375	0.46386
		0.18051	0.21986	0.31562	0.46682
		0.18195	0.2209	0.31687	0.47064
		0.18267	0.22132	0.31875	0.47316
		0.18411	0.22164	0.32	0.47406
		0.18483	0.22269	0.32187	0.47627
		0.18555	0.22419	0.32375	0.48036
		0.187	0.22571	0.325	0.48357
		0.18772	0.22689	0.32687	0.48475
		0.18916	0.22824	0.32875	0.48588
		0.18916	0.22955	0.33	0.4889
		0.1906	0.22972	0.33187	0.4927
		0.19132	0.23034	0.33375	0.49501
		0.19276	0.23242	0.33438	0.49625
		0.19348	0.23445	0.33687	0.49819
		0.1942	0.23593	0.33813	0.50116
		0.19492	0.23659	0.34	0.50445
		0.19636	0.23701	0.34125	0.50683
		0.19708	0.23782	0.34375	0.50789
		0.19853	0.23871	0.34438	0.50967
		0.19925	0.24022	0.34625	0.51336
		0.19997	0.24189	0.3475	0.5168
		0.20069	0.24328	0.34938	0.51819
		0.20213	0.24462	0.35063	0.51889
		0.20285	0.24508	0.3525	0.52133
		0.20357	0.24538	0.35438	0.52516
		0.20501	0.24649	0.35625	0.52767
		0.20573	0.24818	0.35875	0.52853
		0.20717	0.25004	0.36	0.53006
		0.20717	0.25106	0.36188	0.53329
		0.20861	0.25181	0.36313	0.53702
		0.20934	0.25286	0.365	0.53957
		0.21006	0.25331	0.36688	0.54095
		0.2115	0.25413	0.36813	0.54307
		0.21222	0.25582	0.37	0.54668
		0.21366	0.25755	0.37188	0.55023
		0.21438	0.25893	0.37313	0.55218
		0.21582	0.25958	0.375	0.55309
		0.21654	0.2604	0.37688	0.5553
		0.21726	0.26143	0.37813	0.55921
		0.2187	0.26228	0.38	0.56242
		0.21942	0.26418	0.38125	0.56391
		0.22087	0.26625	0.38313	0.56535
		0.22087	0.26743	0.385	0.56823
		0.22231	0.26818	0.38688	0.57161
		0.22303	0.26874	0.38813	0.57389
		0.22375	0.26977	0.39	0.57544
		0.22519	0.27086	0.39188	0.57743
		0.22663	0.27211	0.39313	0.58044
		0.22663	0.27419	0.395	0.58385
		0.22807	0.27564	0.39625	0.58613
		0.22951	0.27598	0.3975	0.58738
		0.22951	0.27626	0.39938	0.58926
		0.23095	0.27739	0.40125	0.59245
		0.23167	0.27924	0.4025	0.59573
		0.23312	0.28046	0.40375	0.5973
		0.23384	0.28158	0.40625	0.59811
		0.23456	0.2835	0.40813	0.60066
		0.236	0.28476	0.41	0.60429
		0.23672	0.28492	0.41188	0.60678
		0.23744	0.28538	0.41313	0.6083
		0.23888	0.28712	0.415	0.61052
		0.2396	0.28905	0.41688	0.61397
		0.24104	0.2898	0.41813	0.61736
		0.24104	0.29071	0.42	0.61968
		0.24248	0.29231	0.42188	0.62141
		0.24393	0.29319	0.42375	0.62331
		0.24393	0.29347	0.425	0.6261
		0.24537	0.29445	0.42625	0.62964
		0.24609	0.29655	0.42875	0.63225
		0.24753	0.29834	0.43	0.6333
		0.24825	0.29907	0.43188	0.63513
		0.24969	0.30011	0.43375	0.63902
		0.24969	0.30116	0.435	0.64237
		0.25113	0.30163	0.43688	0.64345
		0.25185	0.30263	0.43875	0.64473
		0.25329	0.30449	0.44	0.64798
		0.25401	0.30642	0.44188	0.65154
		0.25546	0.30736	0.44313	0.65354
		0.25546	0.30787	0.44438	0.65491
		0.2569	0.3088	0.44625	0.6572
		0.25834	0.30942	0.4475	0.6598
		0.25834	0.31016	0.44938	0.66254
		0.25978	0.31191	0.45125	0.66543
		0.2605	0.31378	0.4525	0.66705
		0.26122	0.31501	0.45438	0.66815
		0.26266	0.31567	0.45625	0.67099
		0.26338	0.31649	0.45813	0.67469
		0.2641	0.31765	0.46	0.6768
		0.26482	0.31877	0.4625	0.6777
		0.26627	0.32021	0.46313	0.68031
		0.26699	0.32169	0.465	0.68488
		0.26771	0.32248	0.46688	0.68783
		0.26915	0.3234	0.46813	0.68887
		0.26987	0.32478	0.47	0.69117
		0.27131	0.32557	0.47188	0.69469
		0.27275	0.3261	0.47375	0.69761
		0.27275	0.32767	0.475	0.69994
		0.27419	0.33004	0.47688	0.70189
		0.27563	0.33129	0.47875	0.70368
		0.27563	0.33138	0.48	0.70617
		0.27708	0.33255	0.48188	0.70965
		0.2778	0.3344	0.48313	0.7127
		0.27924	0.33528	0.485	0.71383
		0.27996	0.33619	0.48688	0.7151
		0.2814	0.33804	0.48875	0.71907
		0.28212	0.33985	0.49	0.72296
		0.28284	0.34059	0.49188	0.72415
		0.28428	0.34089	0.49313	0.7253
		0.285	0.34221	0.495	0.72849
		0.28572	0.34355	0.49625	0.73212
		0.28716	0.34434	0.4975	0.73418
		0.28788	0.34589	0.49938	0.73551
		0.28861	0.34749	0.50125	0.7378
		0.29005	0.34817	0.5025	0.74043
		0.29005	0.34866	0.50438	0.74302
		0.29221	0.34992	0.50625	0.74598
		0.29221	0.35183	0.50875	0.74781
		0.29365	0.35326	0.51	0.74868
		0.29437	0.35463	0.51188	0.75157
		0.29581	0.35617	0.51313	0.7561
		0.29653	0.35671	0.515	0.7587
		0.29797	0.35701	0.51625	0.75923
		0.29869	0.35807	0.51875	0.76164
		0.29869	0.35937	0.51938	0.76655
		0.30086	0.36083	0.52188	0.76952
		0.30158	0.36242	0.52375	0.76989
		0.3023	0.36379	0.52438	0.77173
		0.30302	0.36457	0.52688	0.77559
		0.30446	0.36533	0.52813	0.77872
		0.30518	0.36698	0.53	0.78052
		0.3059	0.36827	0.53188	0.78259
		0.30734	0.36911	0.53375	0.78491
		0.30806	0.37089	0.535	0.78709
		0.30878	0.37277	0.53688	0.79042
		0.31022	0.37334	0.53875	0.79376
		0.31022	0.37321	0.54	0.79487
		0.31167	0.37419	0.54188	0.79595
		0.31239	0.37606	0.54313	0.79953
		0.31311	0.37693	0.545	0.80363
		0.31455	0.37778	0.54625	0.80524
		0.31527	0.37975	0.54813	0.80567
		0.31599	0.38106	0.54938	0.80865
		0.31743	0.38138	0.55125	0.81281
		0.31815	0.38245	0.5525	0.81458
		0.31887	0.38456	0.55375	0.81541
		0.32031	0.3861	0.55625	0.8176
		0.32103	0.38638	0.55813	0.82054
		0.32175	0.3875	0.56	0.8234
		0.3232	0.38918	0.56188	0.82584
		0.32392	0.38957	0.56313	0.82789
		0.32464	0.39026	0.56563	0.83001
		0.32536	0.39208	0.56688	0.83302
		0.3268	0.39363	0.56875	0.83707
		0.32824	0.39446	0.57	0.83988
		0.32896	0.39565	0.57188	0.84065
		0.3304	0.39749	0.57375	0.84271
		0.33112	0.39825	0.575	0.84696
		0.33184	0.3983	0.57688	0.85008
		0.33328	0.39992	0.57875	0.85109
		0.33401	0.4021	0.58	0.85241
		0.33473	0.40327	0.58188	0.85576
		0.33617	0.40416	0.58313	0.85966
		0.33617	0.40556	0.58563	0.86183
		0.33761	0.40697	0.58625	0.86303
		0.33833	0.40756	0.58875	0.86507
		0.33977	0.40839	0.59	0.86805
		0.34049	0.41044	0.59125	0.87147
		0.34193	0.41206	0.59313	0.87417
		0.34193	0.4127	0.595	0.87555
		0.34337	0.4135	0.59625	0.87722
		0.34482	0.41454	0.5975	0.8805
		0.34554	0.41562	0.59938	0.88389
		0.34626	0.41681	0.60125	0.8856
		0.34698	0.41854	0.6025	0.88638
		0.34842	0.42043	0.60438	0.8887
		0.34914	0.42124	0.60625	0.89255
		0.35058	0.42175	0.60813	0.89507
		0.3513	0.42293	0.61	0.89595
		0.35202	0.42433	0.61188	0.89792
		0.35346	0.42554	0.61375	0.90166
		0.35418	0.42664	0.615	0.90537
		0.3549	0.42809	0.61688	0.90781
		0.35562	0.42947	0.61875	0.90959
		0.35707	0.4299	0.62	0.91182
		0.35779	0.43044	0.62188	0.91477
		0.35923	0.43213	0.62375	0.91797
		0.35995	0.43413	0.625	0.92023
		0.36067	0.4353	0.62688	0.92151
		0.36211	0.43618	0.62875	0.92367
		0.36283	0.43764	0.63	0.92737
		0.36355	0.43873	0.63188	0.93071
		0.36499	0.439	0.63375	0.93207
		0.36571	0.43989	0.635	0.93304
		0.36643	0.44218	0.63688	0.93608
		0.36788	0.44432	0.63813	0.94003
		0.36788	0.44485	0.64	0.94241
		0.36932	0.4452	0.64125	0.94369
		0.37004	0.44638	0.64313	0.94563
		0.37148	0.4474	0.64438	0.94875
		0.3722	0.44852	0.64625	0.9518
		0.37292	0.45038	0.6475	0.95367
		0.37364	0.4521	0.64938	0.95526
		0.37508	0.45292	0.65125	0.95737
		0.3758	0.45322	0.6525	0.96003
		0.37652	0.45426	0.65375	0.96312
		0.37724	0.45575	0.65625	0.96512
		0.37869	0.45671	0.65875	0.96603
		0.37941	0.45805	0.66	0.96833
		0.38085	0.45971	0.66125	0.97224
		0.38157	0.46078	0.66313	0.97555
		0.38229	0.46129	0.665	0.97706
		0.38301	0.46179	0.66688	0.9785
		0.38445	0.46309	0.66875	0.98217
		0.38517	0.4648	0.67	0.98617
		0.38661	0.46638	0.67188	0.98798
		0.38805	0.46807	0.67313	0.98931
		0.38805	0.46927	0.67563	0.99172
		0.38949	0.47017	0.67688	0.99486
		0.39094	0.47119	0.67875	0.99795
		0.39166	0.47199	0.68	0.99983
		0.39238	0.47344	0.68187	1.00122
		0.39382	0.47534	0.68313	1.0036
		0.39382	0.47665	0.685	1.00698
		0.39526	0.47761	0.68688	1.01037
		0.39598	0.4781	0.68813	1.01207
		0.39742	0.47887	0.69	1.0128
		0.39814	0.48012	0.69125	1.01545
		0.39886	0.48119	0.69313	1.01939
		0.4003	0.48315	0.695	1.02183
		0.40102	0.48519	0.69625	1.0229
		0.40175	0.48592	0.69813	1.0246
		0.40319	0.48631	0.69937	1.02759
		0.40391	0.48699	0.70125	1.0307
		0.40463	0.48842	0.7025	1.03272
		0.40607	0.49007	0.70437	1.03407
		0.40679	0.49145	0.70625	1.03594
		0.40823	0.49348	0.70875	1.03897
		0.40895	0.4946	0.71	1.04244
		0.41039	0.49445	0.71187	1.04451
		0.41111	0.49539	0.71375	1.04561
		0.41183	0.49681	0.715	1.04825
		0.41256	0.49796	0.71688	1.05222
		0.414	0.49928	0.71875	1.0549
		0.41472	0.50093	0.72	1.05605
		0.41544	0.50278	0.72187	1.05793
		0.41688	0.50334	0.72313	1.0613
		0.41688	0.50365	0.725	1.06445
		0.41904	0.50551	0.72688	1.06637
		0.41976	0.50716	0.72875	1.06785
		0.41976	0.50822	0.73	1.06994
		0.4212	0.50955	0.73187	1.07313
		0.42192	0.5112	0.73313	1.07654
		0.42336	0.51208	0.735	1.07854
		0.42409	0.51159	0.73688	1.07939
		0.42481	0.51257	0.73813	1.08131
		0.42553	0.51499	0.74	1.08516
		0.42697	0.51605	0.74187	1.08835
		0.42769	0.51689	0.74313	1.08906
		0.42841	0.51857	0.745	1.0902
		0.42985	0.51997	0.74625	1.09379
		0.43057	0.52038	0.7475	1.09741
		0.43129	0.52082	0.74938	1.09912
		0.43273	0.52302	0.75125	1.10002
		0.43345	0.52504	0.7525	1.10202
		0.43417	0.52547	0.75438	1.10511
		0.43562	0.52645	0.75625	1.10789
		0.43634	0.52782	0.75813	1.11002
		0.43706	0.52846	0.76	1.11153
		0.4385	0.529	0.76125	1.11312
		0.43922	0.53044	0.76313	1.11646
		0.43994	0.53285	0.765	1.12038
		0.44066	0.53416	0.76688	1.12213
		0.4421	0.53444	0.76875	1.12308
		0.44282	0.53559	0.77	1.1261
		0.44426	0.53684	0.77188	1.13033
		0.44498	0.53785	0.77313	1.13274
		0.44643	0.53907	0.775	1.13319
		0.44715	0.54069	0.77688	1.13501
		0.44787	0.54281	0.77875	1.13893
		0.44931	0.54411	0.78	1.14204
		0.45003	0.54447	0.78188	1.14361
		0.45147	0.54494	0.78313	1.14515
		0.45219	0.54591	0.785	1.14733
		0.45291	0.54778	0.78625	1.1504
		0.45363	0.54966	0.78875	1.15363
		0.45507	0.55082	0.78938	1.15561
		0.45579	0.5518	0.79188	1.15664
		0.45651	0.55261	0.79313	1.15867
		0.45796	0.55358	0.795	1.16243
		0.45868	0.55496	0.79625	1.16569
		0.46012	0.55642	0.7975	1.1664
		0.46084	0.55813	0.79938	1.16714
		0.46156	0.55943	0.80125	1.17075
		0.46228	0.56012	0.8025	1.17464
		0.46372	0.56113	0.80438	1.17612
		0.46444	0.56212	0.80625	1.17678
		0.46516	0.56302	0.80875	1.17872
		0.4666	0.56428	0.81	1.18188
		0.46732	0.56593	0.81188	1.18485
		0.46804	0.56768	0.81375	1.18713
		0.46949	0.56857	0.815	1.18921
		0.47021	0.56912	0.81688	1.19138
		0.47093	0.57059	0.81813	1.19445
		0.47237	0.57191	0.82	1.19791
		0.47381	0.57266	0.82188	1.19953
		0.47453	0.57404	0.82375	1.20034
		0.47453	0.57603	0.825	1.20329
		0.47597	0.57732	0.82688	1.20745
		0.47741	0.57741	0.82875	1.20964
		0.47741	0.57785	0.83	1.20995
		0.47885	0.57959	0.83188	1.21166
		0.4803	0.58146	0.83375	1.21544
		0.4803	0.58273	0.835	1.21858
		0.48174	0.5839	0.83688	1.22024
		0.48318	0.58507	0.83875	1.22194
		0.48318	0.58577	0.84	1.22419
		0.48462	0.5865	0.84188	1.22681
		0.48606	0.58786	0.84313	1.22966
		0.48606	0.5894	0.84438	1.23197
		0.4875	0.59096	0.84625	1.23324
		0.48822	0.59243	0.8475	1.23495
		0.48894	0.59345	0.84938	1.23844
		0.49038	0.59406	0.85125	1.24164
		0.4911	0.59471	0.8525	1.24234
		0.49183	0.59614	0.85438	1.24289
		0.49255	0.59782	0.85625	1.24603
		0.49399	0.5988	0.85875	1.24978
		0.49543	0.59995	0.86	1.25158
		0.49543	0.60127	0.86188	1.25257
		0.49687	0.60197	0.86313	1.25494
		0.49759	0.60278	0.865	1.25844
		0.49903	0.60418	0.86688	1.26143
		0.49975	0.60585	0.86875	1.26361
		0.50119	0.6074	0.87	1.26547
		0.50191	0.60866	0.87125	1.26741
		0.50263	0.60993	0.87375	1.27045
		0.50408	0.61058	0.875	1.27373
		0.5048	0.61084	0.87688	1.2753
		0.50624	0.6124	0.87875	1.27619
		0.50696	0.61475	0.88	1.27863
		0.50768	0.61631	0.88188	1.28244
		0.5084	0.61693	0.88375	1.28512
		0.50984	0.61765	0.885	1.28583
		0.51056	0.61917	0.88688	1.28744
		0.51128	0.62048	0.88813	1.291
		0.51272	0.62138	0.89	1.29399
		0.51344	0.62289	0.89125	1.29566
		0.51417	0.62457	0.89313	1.29718
		0.51561	0.62586	0.895	1.29925
		0.51633	0.6266	0.89625	1.30204
		0.51705	0.62726	0.8975	1.30477
		0.51849	0.62856	0.89938	1.30689
		0.51921	0.63001	0.90125	1.30833
		0.52065	0.63147	0.9025	1.30973
		0.52137	0.63291	0.90438	1.31271
		0.52209	0.63381	0.90625	1.31619
		0.52353	0.63467	0.90875	1.31748
		0.52425	0.63552	0.91	1.31817
		0.52497	0.63663	0.91188	1.32111
		0.5257	0.63838	0.91313	1.32512
		0.52714	0.64001	0.915	1.32743
		0.52786	0.6416	0.91688	1.3284
		0.5293	0.64292	0.91813	1.33064
		0.5293	0.6432	0.92	1.33431
		0.53074	0.64355	0.92188	1.33702
		0.53146	0.64471	0.92313	1.33848
		0.5329	0.6464	0.925	1.34023
		0.53362	0.64821	0.92688	1.34259
		0.53506	0.64957	0.92875	1.34517
		0.53506	0.65056	0.93	1.348
		0.5365	0.6513	0.93188	1.35023
		0.53795	0.65194	0.93313	1.35151
		0.53795	0.65328	0.935	1.35346
		0.53939	0.65515	0.9375	1.35683
		0.54011	0.65667	0.93813	1.35993
		0.54155	0.65777	0.94063	1.36118
		0.54227	0.65869	0.94125	1.36221
		0.54371	0.6594	0.94313	1.36544
		0.54371	0.65984	0.945	1.36913
		0.54515	0.66079	0.94625	1.37061
		0.54587	0.66297	0.9475	1.37131
		0.54659	0.66499	0.94938	1.37363
		0.54804	0.66597	0.95125	1.37682
		0.54876	0.66688	0.9525	1.3791
		0.54948	0.6677	0.95438	1.38045
		0.55092	0.66824	0.95625	1.38196
		0.55236	0.66926	0.95813	1.38418
		0.55236	0.67113	0.96	1.3869
		0.5538	0.67319	0.96188	1.38969
		0.55452	0.67428	0.96313	1.39176
		0.55524	0.67496	0.96563	1.39323
		0.55596	0.67581	0.96688	1.39579
		0.5574	0.67636	0.96813	1.39963
		0.55884	0.67744	0.97	1.40227
		0.55957	0.6794	0.97188	1.40297
		0.56029	0.68118	0.97313	1.40458
		0.56173	0.68219	0.975	1.40834
		0.56245	0.6828	0.97688	1.41158
		0.56317	0.68388	0.97875	1.41281
		0.56461	0.68513	0.98	1.41384
		0.56533	0.68595	0.98125	1.41635
		0.56677	0.68765	0.98375	1.41955
		0.56749	0.69006	0.985	1.42199
		0.56821	0.69133	0.98688	1.42385
		0.56965	0.69174	0.98875	1.42559
		0.56965	0.69235	0.99	1.42751
		0.5711	0.69335	0.99125	1.43055
		0.57254	0.69465	0.99313	1.43356
		0.57254	0.69633	0.99438	1.43463
		0.5747	0.69855	0.99625	1.43552
		0.5747	0.69985	0.9975	1.43855
		0.57614	0.69974	0.99938	1.44219
		0.57686	0.70041	1.00125	1.44383
		0.5783	0.70223	1.0025	1.44402
		0.57902	0.70363	1.00438	1.44586
		0.57974	0.70456	1.00625	1.44949
		0.58118	0.70627	1.00813	1.45183
		0.58118	0.7084	1.01	1.45301
		0.58263	0.70894	1.01188	1.45512
		0.58407	0.70863	1.01313	1.45776
		0.58407	0.70969	1.015	1.4606
		0.58623	0.71159	1.01687	1.46351
		0.58623	0.71326	1.01813	1.46548
		0.58767	0.71489	1.02	1.46677
		0.58839	0.71649	1.02125	1.46887
		0.58983	0.71721	1.02313	1.47238
		0.58983	0.7171	1.025	1.47532
		0.59127	0.71812	1.02688	1.47578
		0.59271	0.72012	1.02875	1.47677
		0.59271	0.72164	1.03	1.48056
		0.59416	0.72316	1.03188	1.48389
		0.59488	0.72477	1.03313	1.48511
		0.59632	0.72571	1.035	1.48629
		0.59704	0.72615	1.03687	1.4887
		0.59848	0.72689	1.03813	1.49165
		0.59848	0.72849	1.04	1.4939
		0.59992	0.73023	1.04125	1.49559
		0.60136	0.73166	1.04313	1.49726
		0.60136	0.7332	1.045	1.499
		0.6028	0.73396	1.04625	1.50188
		0.60352	0.73407	1.0475	1.50503
		0.60424	0.73531	1.04938	1.506
		0.60569	0.73729	1.05125	1.50633
		0.60641	0.73869	1.0525	1.50904
		0.60713	0.73972	1.05438	1.51268
		0.60785	0.74132	1.05688	1.51427
		0.60929	0.74277	1.05813	1.51472
		0.61001	0.74265	1.06	1.51687
		0.61145	0.74272	1.06188	1.52055
		0.61217	0.74495	1.06313	1.52323
		0.61289	0.74734	1.065	1.52486
		0.61433	0.74813	1.06625	1.52679
		0.61505	0.7488	1.06875	1.52891
		0.6165	0.75029	1.07	1.53154
		0.61722	0.75123	1.07188	1.53448
		0.61866	0.75131	1.07313	1.53624
		0.61866	0.75264	1.075	1.53713
		0.6201	0.75547	1.07688	1.53925
		0.62154	0.75748	1.07875	1.54299
		0.62226	0.7581	1.08	1.5457
		0.62298	0.7586	1.08188	1.54634
		0.62442	0.75962	1.08313	1.54769
		0.62514	0.76083	1.085	1.55085
		0.62586	0.76224	1.08688	1.5537
		0.62731	0.764	1.08875	1.5552
		0.62803	0.76563	1.09	1.55637
		0.62875	0.76664	1.09188	1.55847
		0.62947	0.76722	1.09313	1.56137
		0.63091	0.76801	1.09438	1.56395
		0.63163	0.76936	1.09625	1.56568
		0.63307	0.77111	1.09813	1.56659
		0.63379	0.77286	1.09938	1.5681
		0.63451	0.77427	1.10125	1.57143
		0.63595	0.77563	1.10313	1.57433
		0.63667	0.77655	1.10438	1.57514
		0.63739	0.77661	1.10688	1.57589
		0.63811	0.77708	1.10875	1.57844
		0.63956	0.77912	1.11	1.58198
		0.64028	0.78174	1.1125	1.58414
		0.64172	0.78312	1.11313	1.58481
		0.64172	0.7835	1.115	1.58678
		0.64316	0.78446	1.11688	1.59035
		0.6446	0.78563	1.11875	1.59318
		0.6446	0.78621	1.12	1.59468
		0.64604	0.78737	1.12188	1.59582
		0.64748	0.78978	1.12313	1.59769
		0.6482	0.79173	1.125	1.60074
		0.64892	0.79227	1.12688	1.60356
		0.65037	0.79257	1.12813	1.6051
		0.65109	0.79364	1.13	1.60614
		0.65181	0.79518	1.13188	1.60805
		0.65325	0.79656	1.13313	1.61128
		0.65397	0.79818	1.135	1.61388
		0.65469	0.79992	1.13688	1.61462
		0.65613	0.80061	1.13813	1.61577
		0.65613	0.80074	1.14	1.61877
		0.65757	0.80178	1.14125	1.62191
		0.65829	0.80349	1.14313	1.62356
		0.65901	0.80513	1.145	1.62433
		0.66045	0.8065	1.14625	1.62618
		0.66118	0.80789	1.1475	1.62941
		0.6619	0.80919	1.14938	1.63205
		0.66334	0.80981	1.15125	1.63306
		0.66406	0.81013	1.1525	1.63377
		0.66478	0.8113	1.15375	1.63575
		0.6655	0.81331	1.15625	1.63886
		0.66694	0.81509	1.15813	1.64132
		0.66838	0.81603	1.16	1.64227
		0.66838	0.81658	1.16125	1.64342
		0.66982	0.81739	1.16375	1.64633
		0.67054	0.81837	1.165	1.64995
		0.67126	0.81952	1.16688	1.65214
		0.67271	0.8213	1.16875	1.65294
		0.67343	0.82322	1.17	1.65465
		0.67487	0.82447	1.17188	1.65801
		0.67631	0.82538	1.17312	1.66116
		0.67703	0.82636	1.175	1.66252
		0.67775	0.8274	1.17688	1.66315
		0.67919	0.82863	1.17875	1.66509
		0.67919	0.83028	1.18	1.6682
		0.68063	0.83217	1.18188	1.671
		0.68207	0.83332	1.18313	1.67247
		0.68279	0.83375	1.185	1.6732
		0.68352	0.83474	1.18688	1.67519
		0.68424	0.83615	1.18813	1.67854
		0.68568	0.83743	1.19	1.68095
		0.6864	0.83898	1.19125	1.68178
		0.68784	0.84086	1.19312	1.68288
		0.68784	0.84216	1.195	1.68586
		0.68928	0.84256	1.19625	1.68942
		0.69	0.84331	1.1975	1.69089
		0.69144	0.84496	1.19938	1.69112
		0.69216	0.84627	1.20125	1.69295
		0.69288	0.84727	1.2025	1.69607
		0.69432	0.84902	1.20438	1.69847
		0.69505	0.85067	1.20625	1.69943
		0.69649	0.85114	1.20813	1.70026
		0.69721	0.85142	1.21	1.70268
		0.69793	0.853	1.21188	1.70607
		0.69937	0.85507	1.21313	1.70854
		0.69937	0.85617	1.215	1.70977
		0.70081	0.85744	1.21688	1.71102
		0.70153	0.85919	1.21813	1.71396
		0.70297	0.85987	1.22	1.71781
		0.70369	0.86	1.22188	1.71958
		0.70513	0.86126	1.22313	1.71969
		0.70585	0.86341	1.225	1.7214
		0.70658	0.86496	1.22688	1.72491
		0.70802	0.86583	1.22875	1.72779
		0.70874	0.86717	1.23	1.72891
		0.70946	0.86822	1.23188	1.72976
		0.7109	0.86848	1.23375	1.7321
		0.71162	0.86978	1.235	1.73528
		0.71234	0.8721	1.23688	1.73768
		0.71378	0.87356	1.23813	1.73902
		0.71378	0.8742	1.24	1.74
		0.71522	0.87537	1.24188	1.74203
		0.71594	0.87677	1.24313	1.7455
		0.71739	0.87729	1.245	1.74799
		0.71739	0.87796	1.24625	1.7484
		0.71883	0.88009	1.2475	1.74927
		0.71955	0.8821	1.24938	1.75228
		0.72099	0.88277	1.25125	1.75546
		0.72171	0.88329	1.2525	1.75646
		0.72243	0.88421	1.25438	1.75679
		0.72387	0.88502	1.25625	1.75905
		0.72459	0.88611	1.25875	1.76219
		0.72531	0.88796	1.26	1.76415
		0.72603	0.88993	1.26188	1.7655
		0.72747	0.89108	1.26375	1.7673
		0.72819	0.89184	1.265	1.76968
		0.72964	0.89281	1.26688	1.7726
		0.73036	0.89337	1.26875	1.77542
		0.73108	0.89415	1.27	1.77692
		0.73252	0.89615	1.27188	1.77762
		0.73324	0.89817	1.27375	1.78011
		0.73396	0.89942	1.275	1.78401
		0.7354	0.90036	1.27688	1.78593
		0.73684	0.90118	1.27875	1.78586
		0.73756	0.90196	1.28	1.7873
		0.73828	0.90325	1.28188	1.79118
		0.73972	0.9055	1.28313	1.79411
		0.73972	0.90742	1.285	1.79466
		0.74117	0.90794	1.28688	1.79578
		0.74261	0.90865	1.28813	1.79851
		0.74261	0.91004	1.29	1.80114
		0.74405	0.91099	1.29188	1.80328
		0.74549	0.91178	1.29375	1.80488
		0.74549	0.91346	1.29438	1.8061
		0.74693	0.91575	1.29625	1.80793
		0.74837	0.91684	1.2975	1.81064
		0.74837	0.91692	1.29938	1.81325
		0.74981	0.91804	1.30125	1.81426
		0.75053	0.91934	1.3025	1.8147
		0.75126	0.91998	1.30438	1.81745
		0.7527	0.92154	1.30688	1.82094
		0.75414	0.92402	1.30813	1.82196
		0.75414	0.92569	1.31	1.82247
		0.75558	0.92573	1.31188	1.82509
		0.7563	0.92588	1.31313	1.82852
		0.75702	0.92787	1.315	1.83076
		0.75846	0.9299	1.31688	1.83201
		0.75918	0.93091	1.31875	1.83381
		0.76062	0.93221	1.32	1.8364
		0.76134	0.93368	1.32188	1.83889
		0.76279	0.93449	1.32313	1.84131
		0.76351	0.93472	1.325	1.843
		0.76423	0.93576	1.32688	1.84359
		0.76567	0.93781	1.32813	1.84566
		0.76639	0.9393	1.33	1.84939
		0.76711	0.94047	1.33188	1.85148
		0.76783	0.94191	1.33313	1.85176
		0.76927	0.94296	1.33563	1.85317
		0.76999	0.94371	1.33688	1.85674
		0.77071	0.94433	1.33813	1.86
		0.77215	0.94549	1.34	1.86079
		0.77287	0.94757	1.34188	1.86151
		0.77359	0.94925	1.34313	1.86421
		0.77504	0.95038	1.34438	1.86696
		0.77576	0.95095	1.34625	1.86885
		0.77648	0.95125	1.3475	1.87043
		0.7772	0.95265	1.34937	1.87164
		0.77864	0.95454	1.35125	1.87343
		0.77936	0.95609	1.3525	1.87623
		0.78008	0.95755	1.35438	1.87848
		0.78152	0.9586	1.35625	1.87943
		0.78224	0.95928	1.35875	1.88033
		0.78368	0.95951	1.36	1.88297
		0.78368	0.96024	1.36125	1.88667
		0.78513	0.96244	1.36375	1.88842
		0.78585	0.96432	1.365	1.88902
		0.78729	0.96536	1.36688	1.8915
		0.78873	0.96661	1.36875	1.89504
		0.78873	0.96765	1.37	1.89744
		0.79017	0.96827	1.37188	1.89866
		0.79089	0.96894	1.37375	1.89989
		0.79233	0.97054	1.375	1.90216
		0.79305	0.97281	1.37688	1.90513
		0.79449	0.9741	1.37875	1.90757
		0.79449	0.97503	1.38	1.90895
		0.79593	0.97635	1.38125	1.91004
		0.79666	0.97713	1.38375	1.91229
		0.79738	0.97756	1.385	1.91558
		0.79882	0.97881	1.38688	1.91766
		0.80026	0.98115	1.38813	1.91807
		0.80098	0.98299	1.39	1.91956
		0.8017	0.98346	1.39125	1.92301
		0.80314	0.98426	1.39313	1.92581
		0.80314	0.98555	1.39438	1.92676
		0.80458	0.98642	1.39625	1.92761
		0.80602	0.98752	1.3975	1.92981
		0.80602	0.98941	1.39938	1.93271
		0.80746	0.99153	1.40125	1.93484
		0.80891	0.99238	1.4025	1.93587
		0.80963	0.99228	1.40438	1.93692
		0.81035	0.99332	1.40625	1.93896
		0.81179	0.99507	1.40813	1.94174
		0.81251	0.99635	1.41	1.94396
		0.81323	0.99764	1.41188	1.94497
		0.81467	0.99927	1.41313	1.9465
		0.81467	1.00068	1.415	1.94982
		0.81611	1.00121	1.41688	1.95308
		0.81683	1.00148	1.41813	1.95464
		0.81827	1.00285	1.42063	1.95563
		0.819	1.00472	1.42125	1.95768
		0.82044	1.00613	1.42375	1.96087
		0.82116	1.00743	1.425	1.96353
		0.82188	1.00861	1.42688	1.96462
		0.8226	1.00945	1.42875	1.96574
		0.82404	1.01022	1.43	1.96813
		0.82476	1.01127	1.43188	1.97107
		0.82548	1.01287	1.43313	1.97358
		0.82692	1.01462	1.435	1.97474
		0.82836	1.01605	1.43688	1.97563
		0.82908	1.01708	1.43875	1.97829
		0.82908	1.01764	1.44	1.98147
		0.83053	1.01826	1.44188	1.98318
		0.83125	1.01961	1.44313	1.98404
		0.83197	1.02148	1.445	1.98554
		0.83341	1.02318	1.44625	1.98841
		0.83413	1.02447	1.4475	1.99117
		0.83557	1.02521	1.44938	1.99219
		0.83557	1.0255	1.45125	1.99301
		0.83701	1.02625	1.4525	1.99508
		0.83773	1.02784	1.45438	1.99758
		0.83845	1.02978	1.45625	1.99969
		0.83989	1.03109	1.45875	2.00085
		0.84061	1.03189	1.46	2.00203
		0.84206	1.03305	1.46188	2.00465
		0.84278	1.03402	1.46375	2.00784
		0.8435	1.03445	1.465	2.01013
		0.84422	1.03546	1.46688	2.01145
		0.84566	1.03756	1.46875	2.01282
		0.8471	1.03948	1.47	2.01556
		0.84782	1.04032	1.47188	2.0187
		0.84926	1.04105	1.47375	2.02029
		0.84926	1.04232	1.475	2.02113
		0.8507	1.04343	1.47688	2.02307
		0.85214	1.04447	1.47875	2.02612
		0.85287	1.04603	1.47938	2.02879
		0.85359	1.04781	1.4825	2.02988
		0.85431	1.04916	1.48313	2.0307
		0.85575	1.04978	1.48562	2.03314
		0.85647	1.05045	1.48625	2.03621
		0.85791	1.05162	1.48813	2.03817
		0.85791	1.05301	1.49	2.03934
		0.86007	1.05463	1.49188	2.04075
		0.86007	1.05612	1.49313	2.04302
		0.86079	1.05734	1.495	2.04574
		0.86223	1.05833	1.49625	2.04766
		0.86295	1.05896	1.4975	2.04858
		0.8644	1.0599	1.5	2.04984
		0.86512	1.06136	1.50125	2.05238
		0.86584	1.0631	1.5025	2.0552
		0.86728	1.06469	1.50438	2.05656
		0.868	1.06551	1.50625	2.05714
		0.86872	1.06607	1.50813	2.05907
		0.86944	1.0671	1.51	2.06209
		0.87088	1.06834	1.51188	2.06434
		0.87232	1.06967	1.51375	2.06572
		0.87304	1.07119	1.515	2.06738
		0.87376	1.07268	1.51688	2.0698
		0.87448	1.07369	1.51813	2.07262
		0.87593	1.07406	1.52	2.07503
		0.87665	1.0749	1.52188	2.07642
		0.87809	1.07661	1.52375	2.07749
		0.87881	1.078	1.52563	2.07966
		0.87953	1.07907	1.52625	2.08281
		0.88097	1.08056	1.52875	2.08493
		0.88169	1.0821	1.53	2.08545
		0.88241	1.08262	1.53188	2.08689
		0.88385	1.08287	1.53375	2.09039
		0.88457	1.08454	1.535	2.09307
		0.88529	1.0865	1.53688	2.09366
		0.88601	1.08735	1.53875	2.09465
		0.88746	1.08831	1.54	2.09717
		0.88818	1.09011	1.54125	2.09998
		0.8889	1.09136	1.54313	2.10206
		0.89034	1.09136	1.545	2.10346
		0.89106	1.09222	1.54625	2.10487
		0.89178	1.09478	1.5475	2.10673
		0.8925	1.09652	1.54938	2.10928
		0.89394	1.09679	1.55125	2.11177
		0.89466	1.09769	1.5525	2.11249
		0.89538	1.09913	1.55438	2.11293
		0.89682	1.09973	1.55625	2.11573
		0.89754	1.10042	1.55813	2.11902
		0.89899	1.10246	1.56	2.12024
		0.89899	1.10443	1.56188	2.12095
		0.90043	1.1049	1.56313	2.12333
		0.90115	1.1052	1.565	2.12682
		0.90187	1.10659	1.56688	2.12931
		0.90331	1.10789	1.56875	2.13051
		0.90403	1.10866	1.56938	2.13212
		0.90547	1.11011	1.57188	2.13447
		0.90619	1.11207	1.57313	2.13695
		0.90763	1.11312	1.575	2.13938
		0.90835	1.11366	1.57688	2.14082
		0.90908	1.11487	1.57875	2.14161
		0.91052	1.11608	1.58	2.14393
		0.91124	1.11694	1.58188	2.14748
		0.91268	1.11853	1.58313	2.14948
		0.91268	1.12077	1.585	2.14971
		0.91412	1.1221	1.58688	2.15114
		0.91556	1.12236	1.58813	2.15471
		0.91556	1.12298	1.59	2.15763
		0.917	1.12416	1.59188	2.1584
		0.91844	1.12554	1.59313	2.1594
		0.91916	1.12725	1.59438	2.16209
		0.91988	1.129	1.59625	2.16481
		0.92133	1.13005	1.5975	2.16657
		0.92133	1.13044	1.59938	2.16791
		0.92277	1.13139	1.60125	2.16902
		0.92421	1.13277	1.6025	2.17078
		0.92421	1.13374	1.60438	2.17375
		0.92565	1.13528	1.60625	2.17612
		0.92637	1.13734	1.60813	2.17658
		0.92781	1.13836	1.61	2.17728
		0.92853	1.13844	1.61125	2.18053
		0.92997	1.1391	1.61313	2.18449
		0.93069	1.14086	1.615	2.18617
		0.93141	1.14232	1.61688	2.18684
		0.93214	1.14306	1.61875	2.18941
		0.93358	1.14469	1.62063	2.19294
		0.9343	1.14652	1.62125	2.1949
		0.93502	1.14707	1.62375	2.19596
		0.93646	1.1474	1.625	2.19779
		0.93718	1.1485	1.62688	2.2003
		0.93862	1.15004	1.62813	2.20292
		0.93934	1.15152	1.63	2.20515
		0.94006	1.15288	1.63125	2.20651
		0.9415	1.15443	1.63375	2.20757
		0.94222	1.15517	1.635	2.20984
		0.94295	1.15508	1.63688	2.21344
		0.94439	1.15632	1.63813	2.21569
		0.94511	1.15841	1.64	2.21572
		0.94583	1.15998	1.64188	2.21714
		0.94655	1.16108	1.64313	2.22099
		0.94799	1.16197	1.645	2.22365
		0.94871	1.16315	1.64625	2.22414
		0.94943	1.16384	1.6475	2.22518
		0.95015	1.16417	1.64938	2.22786
		0.95159	1.16579	1.65125	2.23066
		0.95231	1.16789	1.6525	2.23217
		0.95303	1.1693	1.65438	2.23312
		0.95448	1.16985	1.65625	2.23463
		0.9552	1.17012	1.65875	2.23668
		0.95592	1.17136	1.66	2.23956
		0.95664	1.17286	1.66188	2.24243
		0.95808	1.17385	1.66313	2.24357
		0.9588	1.17508	1.665	2.24473
		0.96024	1.1766	1.66688	2.24816
		0.96096	1.1781	1.66875	2.25185
		0.96168	1.17878	1.67	2.2533
		0.96312	1.17889	1.67188	2.25389
		0.96384	1.17994	1.67313	2.25641
		0.96528	1.18173	1.675	2.26014
		0.96601	1.18363	1.6775	2.26215
		0.96745	1.18536	1.67875	2.26258
		0.96745	1.18636	1.68	2.26416
		0.96889	1.18694	1.68188	2.26717
		0.96961	1.18752	1.68313	2.26999
		0.97105	1.18859	1.68563	2.27208
		0.97177	1.19036	1.68625	2.27331
		0.97321	1.19186	1.68875	2.27439
		0.97321	1.19319	1.69	2.27695
		0.97465	1.19478	1.69188	2.28017
		0.97609	1.19571	1.69313	2.28209
		0.97609	1.19606	1.69438	2.28281
		0.97826	1.19687	1.69625	2.28432
		0.97898	1.19847	1.6975	2.28769
		0.97898	1.20039	1.7	2.29049
		0.98042	1.20178	1.70125	2.29095
		0.98114	1.20278	1.7025	2.29167
		0.98258	1.20349	1.70438	2.29422
		0.9833	1.20398	1.70688	2.29722
		0.98474	1.20511	1.70813	2.29945
		0.98546	1.20665	1.71	2.30059
		0.9869	1.20813	1.71188	2.30183
		0.98762	1.20962	1.71313	2.30462
		0.98835	1.2109	1.715	2.30796
		0.98907	1.21173	1.71688	2.31035
		0.98979	1.21225	1.71813	2.31171
		0.99123	1.21324	1.72	2.31321
		0.99195	1.2146	1.72125	2.31624
		0.99267	1.21592	1.72375	2.3195
		0.99411	1.21759	1.725	2.32073
		0.99483	1.21903	1.72625	2.32132
		0.99627	1.21959	1.72875	2.32374
		0.99627	1.22002	1.73	2.3272
		0.99771	1.22123	1.73188	2.32966
		0.99915	1.22311	1.73375	2.33064
		0.99988	1.22449	1.735	2.3318
		1.0006	1.22551	1.73688	2.33453
		1.00204	1.22708	1.73875	2.33752
		1.00276	1.22799	1.74	2.33946
		1.00348	1.22801	1.74188	2.34094
		1.0042	1.22897	1.74313	2.34256
		1.00564	1.23104	1.74438	2.34493
		1.00636	1.23256	1.74625	2.34808
		1.00708	1.23322	1.7475	2.35007
		1.0078	1.23444	1.74938	2.35061
		1.00924	1.23589	1.75125	2.35209
		1.00996	1.23608	1.7525	2.35514
		1.01069	1.2366	1.75375	2.35796
		1.01141	1.23874	1.75625	2.359
		1.01285	1.24048	1.75875	2.35939
		1.01357	1.24113	1.75938	2.36199
		1.01429	1.24198	1.76188	2.36587
		1.01573	1.24333	1.76313	2.36806
		1.01645	1.2441	1.765	2.36932
		1.01789	1.24449	1.76688	2.37152
		1.01861	1.24596	1.76813	2.37454
		1.02005	1.24782	1.77	2.37748
		1.02077	1.24895	1.77188	2.37946
		1.02149	1.25019	1.77313	2.3807
		1.02294	1.25143	1.77563	2.38252
		1.02366	1.25196	1.77625	2.38527
		1.0251	1.25271	1.77875	2.38839
		1.02582	1.25466	1.78	2.39049
		1.02654	1.25669	1.78188	2.39108
		1.02798	1.25735	1.78313	2.39283
		1.0287	1.2579	1.785	2.39659
		1.02942	1.25964	1.7875	2.39919
		1.03086	1.26086	1.78813	2.40011
		1.03158	1.26109	1.79	2.40156
		1.0323	1.2626	1.79188	2.40427
		1.03375	1.2651	1.79313	2.40731
		1.03375	1.26621	1.795	2.4092
		1.03519	1.26619	1.79625	2.41031
		1.03591	1.26711	1.7975	2.4121
		1.03735	1.26879	1.79938	2.41457
		1.03807	1.26969	1.80125	2.41719
		1.03951	1.27058	1.8025	2.41922
		1.04023	1.27247	1.80438	2.41995
		1.04095	1.274	1.80688	2.42116
		1.04239	1.27446	1.80813	2.42442
		1.04239	1.27497	1.81	2.42769
		1.04383	1.27623	1.81125	2.42923
		1.04456	1.27751	1.81375	2.43042
		1.046	1.27839	1.815	2.43332
		1.04672	1.27999	1.81688	2.43721
		1.04816	1.28186	1.81875	2.43946
		1.04888	1.28247	1.82	2.44032
		1.0496	1.28274	1.82188	2.44232
		1.05104	1.2837	1.82375	2.44541
		1.05176	1.2852	1.825	2.44807
		1.05248	1.28667	1.82625	2.45011
		1.0532	1.28781	1.82875	2.45158
		1.05464	1.28915	1.83	2.45304
		1.05536	1.29029	1.83188	2.4558
		1.05609	1.29099	1.83375	2.45912
		1.05753	1.29196	1.835	2.46099
		1.05825	1.29289	1.83688	2.46162
		1.05969	1.29433	1.83875	2.46349
		1.05969	1.29641	1.84	2.4673
		1.06113	1.2975	1.84125	2.47014
		1.06185	1.29773	1.84313	2.47065
		1.06257	1.29848	1.84438	2.47172
		1.06401	1.30012	1.84625	2.47494
		1.06473	1.30172	1.8475	2.47788
		1.06545	1.30229	1.84938	2.47929
		1.06689	1.30334	1.85125	2.48058
		1.06762	1.30526	1.8525	2.48236
		1.06834	1.30613	1.85438	2.48456
		1.06906	1.30652	1.85688	2.48718
		1.0705	1.30757	1.85875	2.48944
		1.07122	1.30903	1.86	2.49069
		1.07266	1.3104	1.86188	2.49229
		1.07338	1.31137	1.86313	2.49587
		1.0741	1.3126	1.865	2.49981
		1.07482	1.31364	1.86688	2.50132
		1.07626	1.31382	1.86875	2.50201
		1.07698	1.31482	1.87	2.50517
		1.07843	1.31683	1.87188	2.50905
		1.07987	1.3184	1.87313	2.51069
		1.07987	1.31939	1.875	2.51162
		1.08131	1.32048	1.8775	2.51393
		1.08275	1.32204	1.87813	2.51696
		1.08347	1.32292	1.88	2.51963
		1.08419	1.32319	1.88125	2.52186
		1.08491	1.32489	1.88375	2.52361
		1.08635	1.32732	1.885	2.52508
		1.08707	1.3285	1.88688	2.52748
		1.08851	1.32868	1.88813	2.5309
		1.08923	1.32924	1.89	2.53303
		1.08996	1.33082	1.89125	2.5335
		1.0914	1.33229	1.89313	2.53562
		1.09212	1.33348	1.89438	2.53957
		1.09284	1.335	1.89625	2.54178
		1.09356	1.336	1.8975	2.5423
		1.095	1.33673	1.9	2.54397
		1.09572	1.33791	1.90125	2.54704
		1.09716	1.33885	1.9025	2.54959
		1.09716	1.33977	1.90438	2.55096
		1.0986	1.34134	1.90625	2.55259
		1.10004	1.34337	1.90875	2.55494
		1.10004	1.34501	1.91	2.5573
		1.10221	1.34531	1.91188	2.56017
		1.10221	1.34549	1.91375	2.56296
		1.10365	1.34675	1.915	2.56426
		1.10437	1.34796	1.91688	2.56587
		1.10509	1.34897	1.91875	2.5695
		1.10653	1.35064	1.92	2.57286
		1.10725	1.35324	1.92188	2.57406
		1.10869	1.35495	1.92375	2.57486
		1.10941	1.35411	1.925	2.57754
		1.11013	1.35379	1.92688	2.58124
		1.11157	1.35609	1.92813	2.58344
		1.1123	1.3583	1.93	2.58449
		1.11302	1.35918	1.93188	2.58642
		1.11446	1.35999	1.93375	2.58908
		1.11446	1.36122	1.935	2.59168
		1.1159	1.36201	1.93688	2.59401
		1.11662	1.36264	1.93813	2.59563
		1.11734	1.36453	1.94	2.59731
		1.11878	1.36628	1.94188	2.60008
		1.12022	1.36656	1.94375	2.60296
		1.12022	1.36739	1.94438	2.60476
		1.12166	1.36948	1.94625	2.60589
		1.12238	1.3706	1.9475	2.60779
		1.1231	1.37037	1.94938	2.61106
		1.12455	1.37109	1.95125	2.61366
		1.12527	1.37378	1.9525	2.61444
		1.12599	1.37584	1.95375	2.61567
		1.12671	1.37584	1.95625	2.6184
		1.12815	1.37612	1.95813	2.62114
		1.12959	1.37763	1.96	2.62303
		1.12959	1.37886	1.96188	2.6245
		1.13103	1.37951	1.96313	2.62665
		1.13175	1.38063	1.965	2.62978
		1.13247	1.3826	1.96688	2.63281
		1.13463	1.38417	1.96875	2.63517
		1.13463	1.38491	1.97	2.63682
		1.13608	1.38569	1.97188	2.63832
		1.13752	1.38656	1.97313	2.64129
		1.13824	1.38768	1.975	2.64478
		1.13896	1.38956	1.97688	2.64624
		1.13968	1.39145	1.97813	2.64682
		1.14112	1.39246	1.98	2.6491
		1.14184	1.39309	1.98188	2.65264
		1.14328	1.39397	1.98313	2.65544
		1.14328	1.39533	1.98563	2.65667
		1.14472	1.39659	1.98688	2.65802
		1.14617	1.39734	1.98875	2.66094
		1.14617	1.39859	1.99	2.66389
		1.14761	1.40049	1.99188	2.66576
		1.14833	1.40186	1.99313	2.66743
		1.14977	1.40232	1.995	2.66934
		1.15049	1.40278	1.99625	2.67176
		1.15121	1.40437	1.9975	2.67463
		1.15265	1.40633	1.99938	2.67661
		1.15337	1.40746	2.00125	2.6775
		1.15409	1.40816	2.0025	2.67914
		1.15553	1.40918	2.00438	2.6821
		1.15625	1.41022	2.00625	2.68494
		1.1577	1.41075	2.00875	2.68623
		1.1577	1.41168	2.01	2.68712
		1.15914	1.41361	2.01125	2.69005
		1.16058	1.41546	2.01375	2.6939
		1.16058	1.41649	2.015	2.69616
		1.16274	1.41715	2.01688	2.69753
		1.16274	1.41827	2.01875	2.6997
		1.16418	1.41935	2.02	2.70275
		1.1649	1.41999	2.02188	2.70586
		1.16562	1.42152	2.02375	2.70793
		1.16706	1.42394	2.025	2.70898
		1.16778	1.42536	2.02688	2.71081
		1.1685	1.42516	2.02875	2.71396
		1.16923	1.42517	2.03	2.71726
		1.17067	1.4267	2.03188	2.71933
		1.17139	1.42838	2.03313	2.72001
		1.17283	1.42934	2.035	2.72178
		1.17355	1.43056	2.03688	2.72554
		1.17499	1.43226	2.03875	2.72829
		1.17499	1.43319	2.04	2.72925
		1.17643	1.43329	2.04188	2.73074
		1.17715	1.4342	2.04375	2.73365
		1.17859	1.43589	2.04438	2.7369
		1.17931	1.43705	2.04625	2.73881
		1.18004	1.43824	2.0475	2.73961
		1.18076	1.44015	2.04938	2.74141
		1.1822	1.44135	2.05125	2.7443
		1.18292	1.44096	2.0525	2.74685
		1.18364	1.44108	2.05438	2.7486
		1.18508	1.44331	2.05688	2.7496
		1.1858	1.44546	2.05813	2.75113
		1.18652	1.44604	2.06	2.75449
		1.18724	1.44701	2.06188	2.75796
		1.18868	1.44888	2.06313	2.75966
		1.1894	1.44975	2.06563	2.76102
		1.19084	1.44968	2.06688	2.76399
		1.19157	1.45079	2.06875	2.76798
		1.19301	1.45317	2.07	2.77052
		1.19373	1.45475	2.07188	2.77114
		1.19445	1.45523	2.07313	2.7727
		1.19589	1.45598	2.075	2.77621
		1.19661	1.45699	2.07688	2.77931
		1.19805	1.45785	2.07813	2.78109
		1.19805	1.45923	2.08063	2.78243
		1.19949	1.46103	2.08125	2.78429
		1.20021	1.46247	2.08375	2.7875
		1.20165	1.46331	2.085	2.79078
		1.20237	1.46395	2.08688	2.79248
		1.2031	1.46491	2.08813	2.79354
		1.20454	1.46603	2.09	2.79566
		1.20526	1.46749	2.09125	2.79923
		1.2067	1.46939	2.09313	2.80235
		1.2067	1.47071	2.095	2.80319
		1.20814	1.47151	2.09625	2.80411
		1.20958	1.47253	2.0975	2.80729
		1.2103	1.47329	2.09938	2.81045
		1.21102	1.47384	2.10125	2.81211
		1.21246	1.47524	2.1025	2.81334
		1.21318	1.47719	2.10438	2.81498
		1.21391	1.4785	2.10688	2.81768
		1.21535	1.47913	2.10813	2.82074
		1.21535	1.4802	2.11	2.82278
		1.21751	1.48149	2.11187	2.82429
		1.21823	1.48189	2.11313	2.82647
		1.21823	1.48269	2.115	2.82997
		1.22039	1.48493	2.11688	2.83364
		1.22039	1.4869	2.11875	2.83509
		1.22183	1.4874	2.12	2.83588
		1.22255	1.48753	2.12188	2.83907
		1.22327	1.48879	2.12313	2.84293
		1.22471	1.49037	2.125	2.84499
		1.22544	1.49136	2.12688	2.84602
		1.22688	1.49264	2.12875	2.84778
		1.22688	1.49408	2.13	2.85097
		1.22832	1.49481	2.13188	2.85412
		1.22976	1.49538	2.13375	2.85594
		1.22976	1.49655	2.135	2.85751
		1.2312	1.49808	2.1375	2.8596
		1.23192	1.49924	2.13813	2.86248
		1.23264	1.50043	2.14	2.86595
		1.23408	1.50215	2.14188	2.86789
		1.23552	1.50316	2.14313	2.86833
		1.23552	1.50349	2.145	2.87052
		1.23697	1.50425	2.14625	2.87459
		1.23769	1.50529	2.1475	2.87733
		1.23913	1.50646	2.14938	2.87808
		1.23913	1.5079	2.15125	2.87924
		1.24057	1.50951	2.1525	2.88234
		1.24129	1.51069	2.15375	2.88563
		1.24273	1.511	2.15625	2.88709
		1.24417	1.51149	2.15813	2.88813
		1.24417	1.51278	2.16	2.89029
		1.24561	1.51422	2.16125	2.89312
		1.24633	1.5159	2.16375	2.89636
		1.24705	1.51751	2.165	2.89913
		1.2485	1.51829	2.16688	2.90065
		1.24922	1.5186	2.16813	2.90277
		1.24994	1.51939	2.17	2.90654
		1.25138	1.52113	2.17188	2.90983
		1.2521	1.52267	2.17375	2.91121
		1.25354	1.5235	2.175	2.91212
		1.25426	1.52464	2.17688	2.91495
		1.25498	1.52577	2.17813	2.91909
		1.25642	1.52631	2.18	2.92138
		1.25714	1.52696	2.18125	2.9222
		1.25858	1.52842	2.18375	2.92442
		1.25858	1.53048	2.18563	2.92761
		1.26003	1.53185	2.18688	2.93029
		1.26147	1.53285	2.18875	2.93244
		1.26147	1.5344	2.19	2.93406
		1.26291	1.53536	2.19125	2.93588
		1.26435	1.53577	2.19375	2.93885
		1.26435	1.53679	2.195	2.94207
		1.26579	1.53854	2.19625	2.94419
		1.26651	1.54029	2.1975	2.94511
		1.26795	1.54075	2.19938	2.94678
		1.26867	1.54086	2.20125	2.95056
		1.27011	1.54191	2.2025	2.95354
		1.27084	1.54313	2.20438	2.95396
		1.27156	1.54458	2.20625	2.95527
		1.273	1.54637	2.20813	2.95868
		1.27372	1.5481	2.21	2.96184
		1.27444	1.54948	2.21125	2.9641
		1.27588	1.54976	2.21375	2.96597
		1.2766	1.55003	2.215	2.96832
		1.27732	1.55156	2.21688	2.97158
		1.27876	1.55321	2.21875	2.97475
		1.27876	1.5545	2.22	2.97707
		1.2802	1.55568	2.22125	2.9784
		1.28092	1.55667	2.22375	2.97989
		1.28237	1.55731	2.225	2.98346
		1.28309	1.55762	2.22688	2.98733
		1.28453	1.55864	2.22875	2.98851
		1.28525	1.56037	2.23	2.98918
		1.28597	1.56176	2.23188	2.99234
		1.28669	1.56325	2.23313	2.99622
		1.28813	1.56474	2.235	2.99832
		1.28885	1.56523	2.23688	2.99927
		1.29029	1.56539	2.23813	3.00122
		1.29029	1.56645	2.24	3.00458
		1.29173	1.56868	2.24188	3.00752
		1.29318	1.5705	2.24313	3.00938
		1.29318	1.57108	2.245	3.01111
		1.29462	1.57197	2.24625	3.01294
		1.29534	1.57292	2.2475	3.01557
		1.29678	1.5731	2.24938	3.01896
		1.2975	1.57388	2.25125	3.02081
		1.29822	1.57562	2.2525	3.0214
		1.29894	1.57742	2.25438	3.02365
		1.30038	1.57881	2.25688	3.02733
		1.3011	1.57958	2.25813	3.02992
		1.30182	1.58013	2.26	3.03106
		1.30326	1.58055	2.26125	3.03287
		1.30398	1.5818	2.26375	3.03668
		1.30471	1.58424	2.265	3.04057
		1.30543	1.58563	2.26688	3.04262
		1.30687	1.58591	2.26875	3.04422
		1.30759	1.58692	2.27	3.04665
		1.30903	1.58827	2.27188	3.04965
		1.31047	1.58881	2.27313	3.05286
		1.31047	1.58901	2.275	3.05504
		1.31191	1.59079	2.27688	3.05613
		1.31335	1.59371	2.27875	3.05836
		1.31407	1.59475	2.28	3.06206
		1.31479	1.59463	2.28125	3.06534
		1.31552	1.59543	2.28375	3.06696
		1.31696	1.59639	2.285	3.06792
		1.31768	1.59739	2.28688	3.0708
		1.31912	1.59908	2.28875	3.07496
		1.31912	1.60123	2.29	3.07714
		1.32056	1.60245	2.29188	3.07794
		1.32128	1.60233	2.29313	3.08003
		1.32272	1.60317	2.295	3.08328
		1.32344	1.60474	2.29625	3.08636
		1.32416	1.60538	2.2975	3.08822
		1.3256	1.6066	2.29938	3.08939
		1.32632	1.60901	2.30125	3.09163
		1.32777	1.61085	2.3025	3.09449
		1.32777	1.61096	2.30438	3.09697
		1.32921	1.61064	2.30688	3.0991
		1.32993	1.61201	2.30875	3.10046
		1.33137	1.61374	2.31	3.10243
		1.33209	1.61467	2.31188	3.1062
		1.33281	1.61627	2.31313	3.10953
		1.33353	1.61802	2.315	3.11098
		1.33497	1.61862	2.31688	3.11242
		1.33569	1.61861	2.31875	3.11561
		1.33713	1.61917	2.32	3.11973
		1.33785	1.62086	2.32188	3.12204
		1.3393	1.62254	2.32313	3.1226
		1.3393	1.62385	2.325	3.12489
		1.34074	1.62544	2.32688	3.12879
		1.34218	1.62636	2.32875	3.13136
		1.34218	1.62665	2.33	3.13286
		1.34362	1.62745	2.33188	3.13475
		1.34506	1.62886	2.33313	3.13714
		1.34506	1.63061	2.335	3.14003
		1.3465	1.63227	2.33688	3.14289
		1.34794	1.63345	2.33813	3.14496
		1.34794	1.63399	2.34	3.14648
		1.34939	1.63415	2.34125	3.14857
		1.35011	1.63497	2.34313	3.15201
		1.35155	1.63639	2.34438	3.15497
		1.35227	1.63775	2.34625	3.15583
		1.35299	1.63968	2.3475	3.15722
		1.35371	1.64148	2.34938	3.16091
		1.35515	1.64167	2.35125	3.16408
		1.35587	1.64124	2.3525	3.16538
		1.35659	1.64241	2.35375	3.16668
		1.35731	1.6448	2.35625	3.16905
		1.35875	1.64619	2.35813	3.17192
		1.35947	1.64681	2.36	3.17437
		1.36019	1.64816	2.36188	3.1765
		1.36164	1.64922	2.36313	3.17882
		1.36236	1.64903	2.365	3.18138
		1.3638	1.64928	2.36688	3.18472
		1.36452	1.65129	2.36813	3.18834
		1.36524	1.65347	2.37	3.19013
		1.36668	1.65424	2.37188	3.19106
		1.3674	1.65488	2.37375	3.1941
		1.36884	1.65639	2.375	3.198
		1.36956	1.65739	2.37688	3.1999
		1.37028	1.65764	2.37875	3.2009
		1.37172	1.65895	2.38	3.20341
		1.37245	1.66166	2.38188	3.20699
		1.37389	1.6637	2.38375	3.20968
		1.37461	1.66407	2.38563	3.21132
		1.37533	1.66427	2.38688	3.21344
		1.37677	1.66535	2.38875	3.216
		1.37749	1.66671	2.39	3.21832
		1.37821	1.66777	2.39125	3.2212
		1.37893	1.66906	2.39313	3.22396
		1.38037	1.67086	2.395	3.22534
		1.38109	1.67213	2.39625	3.22722
		1.38253	1.6724	2.3975	3.23077
		1.38326	1.67258	2.39938	3.23359
		1.38398	1.67367	2.40125	3.2346
		1.38542	1.67581	2.4025	3.23583
		1.38542	1.67762	2.40438	3.23879
		1.38686	1.67834	2.40625	3.24222
		1.38758	1.67905	2.40875	3.24396
		1.38902	1.68	2.41	3.24507
		1.38974	1.68077	2.41188	3.2477
		1.39118	1.68163	2.41375	3.25108
		1.39118	1.683	2.415	3.25423
		1.39262	1.68486	2.41688	3.25709
		1.39406	1.68613	2.41813	3.25904
		1.39479	1.68655	2.42	3.26099
		1.39551	1.68732	2.42188	3.26435
		1.39695	1.68829	2.42313	3.26768
		1.39767	1.68916	2.42563	3.26938
		1.39839	1.69062	2.42688	3.27062
		1.39983	1.69243	2.42875	3.27343
		1.40055	1.69405	2.43	3.27737
		1.40127	1.69489	2.43188	3.27975
		1.40271	1.69502	2.43313	3.28066
		1.40271	1.69573	2.435	3.28301
		1.40415	1.69714	2.43688	3.28644
		1.40559	1.69848	2.43813	3.28899
		1.40559	1.69979	2.44	3.29116
		1.40704	1.70099	2.44188	3.29329
		1.40776	1.70196	2.44313	3.29524
		1.4092	1.70236	2.445	3.29791
		1.40992	1.70261	2.44625	3.30096
		1.41064	1.70412	2.4475	3.30316
		1.41136	1.70626	2.44938	3.30445
		1.4128	1.70768	2.45125	3.30622
		1.41352	1.70841	2.4525	3.30976
		1.41424	1.709	2.45438	3.31292
		1.41568	1.71	2.45688	3.31353
		1.4164	1.7109	2.45813	3.31461
		1.41785	1.71168	2.46	3.31835
		1.41785	1.71325	2.46125	3.32213
		1.41929	1.71475	2.46375	3.32439
		1.42001	1.71555	2.465	3.32617
		1.42073	1.71609	2.46688	3.32857
		1.42217	1.71672	2.46813	3.33196
		1.42289	1.71782	2.47	3.33513
		1.42433	1.71905	2.47188	3.33727
		1.42505	1.7205	2.47375	3.33908
		1.42649	1.72237	2.475	3.34111
		1.42721	1.7235	2.47688	3.34422
		1.42866	1.72408	2.47875	3.34771
		1.42938	1.72492	2.48	3.34933
		1.4301	1.72605	2.48188	3.35055
		1.43082	1.72762	2.48313	3.35374
		1.43226	1.72905	2.485	3.35725
		1.43298	1.73027	2.48625	3.35943
		1.43442	1.73161	2.48875	3.36095
		1.43442	1.73247	2.49	3.363
		1.43586	1.73305	2.49188	3.36624
		1.43658	1.73372	2.49313	3.3694
		1.43802	1.73494	2.49438	3.37135
		1.43874	1.73705	2.49625	3.37306
		1.44019	1.73867	2.4975	3.37513
		1.44091	1.7392	2.5	3.37782
		1.44163	1.73982	2.50125	3.38092
		1.44307	1.74085	2.5025	3.38261
		1.44307	1.74185	2.50438	3.3834
		1.44451	1.74279	2.50688	3.38608
		1.44595	1.74425	2.50875	3.38997
		1.44595	1.74603	2.51	3.39276
		1.44739	1.74681	2.51188	3.39433
		1.44883	1.74712	2.51375	3.39608
		1.44955	1.74835	2.515	3.39948
		1.45027	1.74992	2.51688	3.40353
		1.451	1.75078	2.51813	3.40591
		1.45244	1.75169	2.52	3.40734
		1.45316	1.75349	2.52188	3.4096
		1.45388	1.75481	2.52313	3.41262
		1.45532	1.75477	2.525	3.41572
		1.45604	1.75529	2.52688	3.41784
		1.45748	1.75712	2.52813	3.41912
		1.45748	1.75877	2.53	3.42168
		1.45892	1.75971	2.53188	3.42532
		1.46036	1.76087	2.53313	3.42807
		1.46036	1.76227	2.535	3.42988
		1.4618	1.76261	2.53688	3.43147
		1.46325	1.76269	2.53813	3.43404
		1.46397	1.7643	2.54	3.43768
		1.46469	1.76643	2.54125	3.44001
		1.46613	1.76765	2.54313	3.44116
		1.46613	1.76846	2.54438	3.44332
		1.46757	1.76957	2.54625	3.44641
		1.46829	1.77031	2.5475	3.44948
		1.46901	1.77039	2.54938	3.4516
		1.47045	1.77145	2.55125	3.45267
		1.47117	1.77357	2.5525	3.45471
		1.47189	1.77482	2.55438	3.45781
		1.47333	1.77543	2.55625	3.46029
		1.47406	1.77647	2.55813	3.46218
		1.4755	1.77753	2.56	3.46377
		1.4755	1.778	2.56188	3.46607
		1.47694	1.77881	2.56375	3.4701
		1.47766	1.7809	2.565	3.47345
		1.4791	1.78277	2.56688	3.47489
		1.47982	1.78335	2.56875	3.47675
		1.48126	1.78388	2.57	3.48013
		1.48198	1.78479	2.57188	3.48378
		1.4827	1.78573	2.57313	3.48612
		1.48414	1.7869	2.575	3.48725
		1.48487	1.7885	2.57625	3.48946
		1.48631	1.79016	2.57875	3.493
		1.48631	1.79118	2.58	3.49579
		1.48775	1.79185	2.58125	3.49774
		1.48919	1.79288	2.58375	3.49958
		1.48991	1.79375	2.585	3.5018
		1.49063	1.79458	2.58688	3.50524
		1.49135	1.79644	2.58813	3.50852
		1.49279	1.79851	2.59	3.51003
		1.49351	1.79965	2.59188	3.51153
		1.49495	1.80013	2.59313	3.51442
		1.49567	1.80067	2.59438	3.51774
		1.4964	1.80159	2.59625	3.5203
		1.49784	1.80269	2.5975	3.5215
		1.49784	1.80421	2.59938	3.52301
		1.49928	1.80599	2.60125	3.5264
		1.5	1.8068	2.6025	3.52942
		1.50144	1.80712	2.60438	3.5309
		1.50216	1.80813	2.60625	3.5324
		1.5036	1.80944	2.60813	3.53456
		1.5036	1.81045	2.61	3.53777
		1.50504	1.81167	2.61188	3.54139
		1.50648	1.81353	2.61313	3.54362
		1.5072	1.815	2.615	3.54539
		1.50793	1.81535	2.61688	3.54829
		1.50937	1.8159	2.61875	3.55194
		1.50937	1.81741	2.62	3.55527
		1.51081	1.81877	2.62188	3.5568
		1.51225	1.81946	2.62313	3.55787
		1.51225	1.82059	2.62563	3.56139
		1.51369	1.82253	2.62688	3.56541
		1.51513	1.82373	2.62875	3.56727
		1.51585	1.82367	2.63	3.56848
		1.51657	1.82422	2.63188	3.57081
		1.51729	1.8259	2.63313	3.57432
		1.51874	1.82755	2.635	3.57764
		1.51946	1.82889	2.63625	3.57919
		1.5209	1.83006	2.63813	3.58061
		1.5209	1.83112	2.64	3.58347
		1.52234	1.83188	2.64188	3.58646
		1.52306	1.83245	2.64313	3.58939
		1.5245	1.83388	2.645	3.59168
		1.52522	1.83577	2.64625	3.59267
		1.52594	1.83716	2.6475	3.59502
		1.52738	1.83819	2.64938	3.59875
		1.5281	1.83889	2.65125	3.60098
		1.52882	1.8395	2.6525	3.60198
		1.52954	1.84036	2.65438	3.6035
		1.53099	1.84164	2.65625	3.6066
		1.53171	1.84341	2.65813	3.61032
		1.53243	1.84512	2.66	3.61199
		1.53387	1.84626	2.66125	3.61314
		1.53459	1.84691	2.66375	3.61646
		1.53531	1.84742	2.665	3.62014
		1.53675	1.8486	2.66688	3.62302
		1.53747	1.85021	2.66875	3.62556
		1.53819	1.85123	2.67	3.6272
		1.53963	1.85241	2.67188	3.62944
		1.54107	1.85428	2.67375	3.6331
		1.54107	1.85557	2.675	3.63593
		1.54252	1.85582	2.6775	3.63736
		1.54324	1.85635	2.67813	3.63886
		1.54396	1.85808	2.68	3.64192
		1.5454	1.86008	2.68188	3.64617
		1.54612	1.86118	2.68375	3.64824
		1.54756	1.86207	2.685	3.64858
		1.54828	1.86337	2.68688	3.65122
		1.54972	1.86423	2.68875	3.65501
		1.54972	1.86482	2.69	3.65736
		1.55116	1.86631	2.69188	3.65925
		1.55261	1.86836	2.69375	3.66117
		1.55333	1.8697	2.69438	3.66346
		1.55405	1.87021	2.69625	3.66645
		1.55549	1.87101	2.69813	3.66897
		1.55549	1.87222	2.69938	3.67086
		1.55693	1.87317	2.70125	3.67234
		1.55837	1.87429	2.7025	3.67419
		1.55837	1.87602	2.70438	3.67799
		1.55981	1.87787	2.70688	3.68105
		1.56125	1.8789	2.70813	3.68117
		1.56125	1.87925	2.71	3.68264
		1.56269	1.88008	2.71188	3.68702
		1.56341	1.88154	2.71313	3.69058
		1.56486	1.88287	2.715	3.6923
		1.56558	1.88422	2.71688	3.6939
		1.56702	1.88579	2.71875	3.69678
		1.56702	1.88695	2.72	3.70048
		1.56918	1.88763	2.72188	3.70294
		1.56918	1.88812	2.72313	3.7046
		1.57062	1.88921	2.725	3.70668
		1.57134	1.89096	2.72688	3.70883
		1.57278	1.89238	2.72875	3.71215
		1.57278	1.89367	2.73	3.71585
		1.57494	1.89485	2.73188	3.71692
		1.57494	1.89547	2.73313	3.71774
		1.57639	1.8962	2.73563	3.72129
		1.57711	1.89751	2.73687	3.72505
		1.57855	1.89911	2.73813	3.72701
		1.57855	1.9003	2.74	3.72801
		1.57999	1.90107	2.74125	3.73031
		1.58071	1.90236	2.74313	3.73442
		1.58143	1.9037	2.745	3.73707
		1.58287	1.90426	2.74625	3.73797
		1.58359	1.905	2.7475	3.74012
		1.58431	1.90644	2.74938	3.74278
		1.58575	1.90794	2.75125	3.74512
		1.58648	1.90925	2.7525	3.74797
		1.5872	1.91043	2.75438	3.74965
		1.58864	1.91125	2.75625	3.75039
		1.58936	1.91169	2.75813	3.75294
		1.5908	1.91268	2.76	3.75674
		1.59152	1.91468	2.76125	3.75954
		1.59224	1.91628	2.76375	3.76076
		1.59296	1.91693	2.765	3.76254
		1.59368	1.91767	2.76625	3.767
		1.59512	1.91884	2.76875	3.77098
		1.59656	1.91989	2.77	3.77185
		1.59728	1.92073	2.77188	3.77308
		1.59801	1.922	2.77375	3.77643
		1.59945	1.92386	2.775	3.77972
		1.60017	1.92521	2.77687	3.78216
		1.60089	1.92593	2.77875	3.78391
		1.60161	1.92689	2.78	3.78559
		1.60305	1.92813	2.78125	3.78825
		1.60449	1.9296	2.78375	3.79128
		1.60449	1.93128	2.785	3.79404
		1.60593	1.93253	2.78688	3.79607
		1.60737	1.93344	2.78813	3.7971
		1.60737	1.93425	2.79	3.79957
		1.60881	1.93518	2.79188	3.80376
		1.60954	1.93626	2.79313	3.80582
		1.61098	1.93708	2.795	3.80635
		1.6117	1.93848	2.79625	3.80883
		1.61314	1.94041	2.7975	3.81237
		1.61386	1.94158	2.79938	3.81486
		1.61458	1.94233	2.80125	3.81605
		1.61602	1.94319	2.8025	3.81722
		1.61602	1.94427	2.80438	3.82003
		1.61746	1.94565	2.80625	3.82303
		1.6189	1.94693	2.80813	3.82492
		1.6189	1.9483	2.81	3.82701
		1.62035	1.94943	2.81188	3.82909
		1.62179	1.95012	2.81313	3.83156
		1.62251	1.95116	2.815	3.83545
		1.62323	1.95231	2.81688	3.83838
		1.62395	1.95336	2.81813	3.83947
		1.62539	1.95472	2.82063	3.84161
		1.62611	1.95622	2.82125	3.84514
		1.62755	1.95721	2.82313	3.84833
		1.62755	1.95758	2.825	3.85019
		1.62899	1.95844	2.82688	3.8511
		1.63043	1.96016	2.82875	3.85353
		1.63115	1.9616	2.83	3.85734
		1.63188	1.96267	2.83188	3.85982
		1.63332	1.96404	2.83313	3.86156
		1.63404	1.96534	2.835	3.86344
		1.63476	1.96591	2.83688	3.86522
		1.6362	1.96656	2.83813	3.86825
		1.63692	1.96807	2.84063	3.87141
		1.63764	1.96942	2.84125	3.87295
		1.63908	1.97029	2.84313	3.87459
		1.63908	1.97181	2.84438	3.87729
		1.64052	1.97339	2.84625	3.88035
		1.64196	1.97366	2.8475	3.88269
		1.64196	1.97361	2.84938	3.88341
		1.64341	1.97528	2.85125	3.88496
		1.64413	1.97775	2.8525	3.88875
		1.64485	1.97847	2.85438	3.89144
		1.64629	1.9787	2.85625	3.8925
		1.64701	1.98039	2.85875	3.89418
		1.64845	1.98173	2.86	3.89671
		1.64845	1.98178	2.86188	3.90005
		1.64989	1.98245	2.86375	3.9032
		1.65061	1.98461	2.865	3.90504
		1.65133	1.98629	2.86688	3.90721
		1.65277	1.98663	2.86813	3.91029
		1.65349	1.98789	2.87	3.91332
		1.65494	1.98965	2.87188	3.9161
		1.65638	1.98981	2.87375	3.91757
		1.65638	1.99003	2.875	3.91867
		1.65782	1.99208	2.87688	3.92209
		1.65926	1.99463	2.87875	3.92578
		1.65926	1.99567	2.88	3.92727
		1.6607	1.99592	2.88188	3.92854
		1.66214	1.99707	2.88313	3.931
		1.66214	1.99828	2.885	3.93439
		1.66358	1.99916	2.88688	3.9374
		1.66502	2.0005	2.88813	3.93861
		1.66575	2.00202	2.89	3.94013
		1.66647	2.0034	2.89125	3.94322
		1.66791	2.0043	2.89312	3.94586
		1.66791	2.00497	2.895	3.94818
		1.66935	2.00608	2.89625	3.95022
		1.67079	2.00726	2.8975	3.9514
		1.67151	2.00877	2.89938	3.95398
		1.67223	2.01064	2.90125	3.95761
		1.67367	2.01173	2.9025	3.95937
		1.67367	2.01247	2.90438	3.96011
		1.67511	2.01328	2.90625	3.96187
		1.67583	2.01379	2.90813	3.96521
		1.67728	2.01483	2.91	3.96876
		1.678	2.01647	2.91188	3.97014
		1.67944	2.01815	2.91313	3.97139
		1.68016	2.01959	2.91563	3.97513
		1.68088	2.02045	2.91688	3.97863
		1.6816	2.02127	2.91875	3.98072
		1.68304	2.02195	2.92	3.98291
		1.68376	2.02241	2.92188	3.98476
		1.6852	2.02408	2.92313	3.98706
		1.6852	2.02627	2.925	3.99045
		1.68664	2.02724	2.92688	3.9931
		1.68809	2.02754	2.92813	3.99471
		1.68881	2.02827	2.93	3.9962
		1.68953	2.02984	2.93188	3.99889
		1.69097	2.03155	2.93312	4.00302
		1.69097	2.0326	2.935	4.00513
		1.69241	2.03389	2.93688	4.00527
		1.69313	2.03521	2.93875	4.00793
		1.69457	2.03575	2.94	4.01186
		1.69529	2.03629	2.94188	4.01381
		1.69673	2.03702	2.94375	4.01525
		1.69673	2.03838	2.945	4.01737
		1.69817	2.0403	2.94625	4.02014
		1.69889	2.04154	2.9475	4.02318
		1.70034	2.04274	2.94938	4.02528
		1.70106	2.0441	2.95125	4.02695
		1.70178	2.04473	2.9525	4.02881
		1.7025	2.04518	2.95438	4.03058
		1.70394	2.04595	2.95625	4.03365
		1.70466	2.0476	2.95875	4.0365
		1.7061	2.04943	2.95938	4.03709
		1.7061	2.05033	2.96125	4.03893
		1.70754	2.05146	2.96375	4.04314
		1.70826	2.05253	2.96438	4.0463
		1.70898	2.05282	2.96688	4.04794
		1.71042	2.05396	2.96875	4.04962
		1.71115	2.05592	2.97	4.05235
		1.71187	2.05767	2.97188	4.05589
		1.71331	2.05871	2.97375	4.05819
		1.71475	2.05889	2.975	4.0597
		1.71547	2.05982	2.97688	4.06205
		1.71691	2.06132	2.97875	4.06432
		1.71691	2.06242	2.98	4.06712
		1.71835	2.06407	2.98125	4.0706
		1.71979	2.06573	2.98313	4.07198
		1.72051	2.06686	2.985	4.07287
		1.72123	2.06789	2.98688	4.07621
		1.72196	2.06843	2.98813	4.07964
		1.7234	2.06914	2.99	4.08132
		1.72412	2.0705	2.99188	4.0824
		1.72556	2.07218	2.99313	4.08457
		1.72556	2.07398	2.995	4.08836
		1.727	2.07493	2.99625	4.09104
		1.72772	2.07536	2.9975	4.09191
		1.72916	2.07637	2.99938	4.09397
		1.72988	2.07722	3.00125	4.09668
		1.73132	2.07816	3.0025	4.09885
		1.73132	2.07981	3.00438	4.10159
		1.73276	2.08167	3.00625	4.1035
		1.73349	2.0831	3.00875	4.10437
		1.73493	2.08336	3.01	4.10682
		1.73565	2.08389	3.01188	4.11048
		1.73709	2.08566	3.01375	4.11344
		1.73709	2.08695	3.015	4.11511
		1.73925	2.08806	3.01688	4.11676
		1.73925	2.08992	3.01875	4.1207
		1.74069	2.09139	3.02063	4.12482
		1.74141	2.09186	3.02188	4.12595
		1.74285	2.09194	3.02313	4.12706
		1.74357	2.09304	3.025	4.1303
		1.74429	2.09499	3.02625	4.13337
		1.74574	2.09608	3.02875	4.13568
		1.74646	2.09714	3.03	4.13763
		1.74718	2.09879	3.03188	4.13931
		1.74862	2.09976	3.03375	4.14184
		1.74934	2.10026	3.035	4.14482
		1.75006	2.10129	3.03688	4.14731
		1.7515	2.1032	3.03875	4.14921
		1.75222	2.10494	3.04	4.15049
		1.75294	2.10586	3.04188	4.15328
		1.75366	2.10721	3.04375	4.15756
		1.7551	2.10828	3.045	4.15934
		1.75583	2.10829	3.04625	4.15958
		1.75655	2.10903	3.0475	4.16204
		1.75799	2.11066	3.04938	4.16556
		1.75799	2.11243	3.05125	4.16823
		1.75943	2.11389	3.0525	4.1696
		1.76015	2.11488	3.05438	4.17043
		1.76087	2.11581	3.05625	4.17289
		1.76231	2.11627	3.05813	4.17607
		1.76303	2.11672	3.06	4.17823
		1.76447	2.11809	3.06188	4.18042
		1.76519	2.11964	3.06375	4.18242
		1.76591	2.12097	3.065	4.18487
		1.76663	2.12217	3.06688	4.18916
		1.76808	2.12299	3.06875	4.19222
		1.7688	2.12378	3.07	4.19299
		1.77024	2.12483	3.07188	4.19479
		1.77168	2.12619	3.07313	4.19821
		1.7724	2.1278	3.075	4.2016
		1.77312	2.12926	3.07688	4.2034
		1.77384	2.13057	3.07875	4.20396
		1.77528	2.13142	3.08	4.20651
		1.776	2.13192	3.0825	4.21048
		1.77744	2.13328	3.08313	4.21262
		1.77744	2.13528	3.085	4.21421
		1.77889	2.13677	3.08688	4.21645
		1.78033	2.13781	3.08813	4.2188
		1.78105	2.13903	3.09063	4.222
		1.78177	2.14019	3.09188	4.22475
		1.78321	2.14082	3.09313	4.22595
		1.78393	2.1416	3.095	4.22764
		1.78465	2.14331	3.09625	4.23037
		1.78537	2.14494	3.09813	4.23351
		1.78681	2.14571	3.09938	4.2361
		1.78753	2.14684	3.10125	4.23669
		1.78825	2.14825	3.1025	4.23788
		1.7897	2.14875	3.10438	4.24161
		1.79042	2.149	3.10625	4.24451
		1.79114	2.15059	3.10813	4.24558
		1.79258	2.15321	3.11	4.24706
		1.7933	2.15452	3.11188	4.2496
		1.79402	2.15456	3.11313	4.25313
		1.79546	2.15569	3.11563	4.25602
		1.79618	2.15716	3.11688	4.25741
		1.79762	2.15769	3.11875	4.25963
		1.79762	2.15872	3.12	4.26283
		1.79906	2.16087	3.12188	4.26562
		1.79978	2.1628	3.12375	4.26812
		1.80123	2.16306	3.125	4.26952
		1.80195	2.16292	3.12688	4.27073
		1.80339	2.16457	3.12813	4.2741
		1.80411	2.16631	3.13	4.27757
		1.80483	2.16699	3.13188	4.27901
		1.80555	2.16851	3.13313	4.28015
		1.80699	2.17049	3.135	4.28244
		1.80771	2.17141	3.13688	4.28599
		1.80915	2.17157	3.13875	4.28899
		1.80915	2.17229	3.14	4.28992
		1.81059	2.17413	3.14125	4.29139
		1.81131	2.17546	3.14313	4.29466
		1.81203	2.17622	3.145	4.29752
		1.81348	2.17783	3.14625	4.29967
		1.8142	2.17911	3.1475	4.30141
		1.81492	2.17922	3.14875	4.30265
		1.81636	2.17956	3.15063	4.30506
		1.81708	2.18111	3.1525	4.3083
		1.8178	2.18334	3.15438	4.31012
		1.81852	2.18497	3.15625	4.31077
		1.81996	2.18564	3.15813	4.31205
		1.82068	2.18619	3.16	4.31525
		1.82212	2.18679	3.16125	4.3191
		1.82284	2.18763	3.16313	4.32064
		1.82357	2.18915	3.165	4.32163
		1.82429	2.19076	3.16688	4.3252
		1.82573	2.19219	3.16875	4.32905
		1.82645	2.19351	3.17	4.33105
		1.82789	2.19439	3.17188	4.33249
		1.82861	2.1948	3.17313	4.33439
		1.83005	2.19539	3.175	4.33714
		1.83077	2.19701	3.17688	4.34013
		1.83221	2.19923	3.17813	4.34223
		1.83293	2.20077	3.18063	4.34393
		1.83365	2.20158	3.18188	4.34578
		1.8351	2.20229	3.18313	4.3484
		1.83582	2.20306	3.185	4.35191
		1.83654	2.20425	3.18688	4.35391
		1.83726	2.20594	3.18813	4.35424
		1.8387	2.20749	3.19	4.35652
		1.83942	2.20869	3.19125	4.3605
		1.84014	2.20986	3.19313	4.36296
		1.84158	2.21092	3.19438	4.36385
		1.8423	2.21128	3.19625	4.36495
		1.84302	2.21154	3.1975	4.36769
		1.84446	2.21327	3.19938	4.37099
		1.84518	2.21573	3.20125	4.37261
		1.84663	2.21733	3.2025	4.37369
		1.84735	2.21799	3.20375	4.37557
		1.84807	2.21824	3.20625	4.37769
		1.84879	2.219	3.20813	4.38053
		1.85023	2.22048	3.21	4.38289
		1.85095	2.22208	3.21188	4.38354
		1.85239	2.22389	3.21375	4.38547
		1.85311	2.2252	3.215	4.38967
		1.85383	2.22579	3.21625	4.39309
		1.85455	2.22667	3.21875	4.39469
		1.85599	2.22727	3.22	4.39597
		1.85671	2.22783	3.22188	4.39853
		1.85744	2.22953	3.22375	4.40206
		1.85888	2.23168	3.225	4.40415
		1.8596	2.23327	3.22625	4.40515
		1.86104	2.23385	3.22875	4.40724
		1.86176	2.23401	3.23	4.40968
		1.86248	2.23489	3.23188	4.41233
		1.86392	2.23607	3.23375	4.41518
		1.86464	2.23758	3.235	4.4163
		1.86536	2.23942	3.23625	4.41744
		1.86608	2.24104	3.23875	4.42071
		1.86752	2.24228	3.24	4.42373
		1.86824	2.24247	3.24188	4.42519
		1.86969	2.24246	3.24313	4.42614
		1.86969	2.24365	3.245	4.42803
		1.87113	2.24539	3.24625	4.43158
		1.87185	2.24729	3.2475	4.43407
		1.87329	2.24886	3.24938	4.43452
		1.87329	2.24961	3.25125	4.43625
		1.87473	2.25016	3.2525	4.43893
		1.87545	2.2506	3.25438	4.44078
		1.87689	2.25183	3.25625	4.44293
		1.87761	2.25379	3.25875	4.44457
		1.87833	2.25487	3.26	4.44566
		1.87977	2.25597	3.26188	4.44845
		1.8805	2.2575	3.26375	4.45201
		1.88122	2.25816	3.265	4.45449
		1.88266	2.25828	3.26688	4.4558
		1.88338	2.25909	3.26813	4.45712
		1.8841	2.26135	3.27063	4.46053
		1.88554	2.26364	3.27125	4.4641
		1.88698	2.26428	3.27313	4.46486
		1.8877	2.26483	3.275	4.46591
		1.88842	2.26598	3.27688	4.46903
		1.88986	2.26671	3.27875	4.47171
		1.89058	2.26768	3.28063	4.47381
		1.89131	2.26958	3.28188	4.47562
		1.89203	2.27175	3.28375	4.47706
		1.89347	2.27296	3.285	4.4795
		1.89419	2.27338	3.28688	4.48229
		1.89491	2.27428	3.28813	4.48443
		1.89635	2.27513	3.29	4.48609
		1.89707	2.27572	3.29188	4.48709
		1.89779	2.27756	3.29313	4.48956
		1.89923	2.28009	3.295	4.49341
		1.89995	2.28133	3.29625	4.4946
		1.90139	2.28138	3.29813	4.4947
		1.90139	2.28199	3.29938	4.49734
		1.90284	2.28336	3.30125	4.50052
		1.90356	2.2845	3.3025	4.50239
		1.905	2.28565	3.30438	4.50333
		1.90572	2.28742	3.30625	4.50454
		1.90716	2.28895	3.30813	4.50738
		1.90788	2.28941	3.31	4.51007
		1.9086	2.28969	3.31125	4.51167
		1.91004	2.29075	3.31313	4.51383
		1.91004	2.292	3.315	4.51567
		1.91148	2.29343	3.31625	4.5177
		1.9122	2.29555	3.31875	4.52162
		1.91364	2.29716	3.32	4.52422
		1.91437	2.29745	3.32188	4.52445
		1.91581	2.29768	3.32375	4.52603
		1.91581	2.29883	3.325	4.52941
		1.91725	2.30037	3.32688	4.53242
		1.91797	2.30185	3.32875	4.5338
		1.92013	2.30348	3.33	4.53428
[truncated: 2,290 more rows]

## Sheet: Figure 1c
	Figure 1c
			HAF	sa-HAF-SWNT
		Tensile strength (GPa)	5.12	6.44
		950 S-1 Dynamic Strength (GPa)	5.71	7.04
		1400 S-1 Dynamic strength (GPa)	6.32	7.36
		Modulus (GPa)	125.1	141.7
		Toughness (MJ m-3)	110.7	184
		Elongation at break (%)	4.27	5.37

## Sheet: Figure 1d
	Figure 1d		HAF	sa-SWNT-HAF
			Tensile strength (GPa)	Tensile strength (GPa)
		0.00083 s-1	5.12±0.13	6.44±0.11
		950 s-1	5.71±0.38	7.04±0.44
		1400 s-1	6.32±0.55	7.36±0.7
	HAF	Tensile strength (MPa)	1(950 s-1)	4875.81	5688.44	6036.16	5470.27	5658.9	6025.57	6213.87	5705.95	5890.01	5521.88
			1(1400 s-1)	6501.07	6663.6	5847.53	6790.68	6979.31	6778.76	5648.97	5337.82	6442.2	6258.14
	sa-SWNT-HAF		3(950 s-1)	7871.23	6887.32	6887.32	7401.24	6712.76	6884.88	6978.61	7327.55	7215.29	6231.39
			3(1400 s-1)	7215.29	6723.34	8199.19	8261.85	7573.37	8089.73	6629.68	6629.68	7707.24	6559.35

## Sheet: Figure 2e
		raw SWNT		long-SWNT		short-SWNT		sc-SWNT		sa-SWNT
	Figure 2e	Binding energy (eV)	Intensity (arb. units)	Binding energy (eV)	Intensity (arb. units)	Binding energy (eV)	Intensity (arb. units)	Binding energy (eV)	Intensity (arb. units)	Binding energy (eV)	Intensity (arb. units)
		1108.62	0.12986	1108.54	0.22109	1108.53	0.20829	1108.44	0.2433	1108.51	0.21023
		1107.62	0.1308	1107.54	0.22414	1107.53	0.21186	1107.44	0.24541	1107.51	0.21235
		1106.62	0.13043	1106.54	0.22175	1106.53	0.2031	1106.44	0.24307	1106.51	0.2134
		1105.62	0.13398	1105.54	0.22398	1105.53	0.20568	1105.44	0.24183	1105.51	0.20918
		1104.62	0.12965	1104.54	0.22568	1104.53	0.21071	1104.44	0.24326	1104.51	0.20957
		1103.62	0.13492	1103.54	0.22159	1103.53	0.21108	1103.44	0.24235	1103.51	0.20918
		1102.62	0.1343	1102.54	0.22209	1102.53	0.20985	1102.44	0.24625	1102.51	0.20992
		1101.62	0.1296	1101.54	0.22491	1101.53	0.20687	1101.44	0.24111	1101.51	0.2048
		1100.62	0.12918	1100.54	0.22317	1100.53	0.20948	1100.44	0.24693	1100.51	0.20667
		1099.62	0.13174	1099.54	0.22225	1099.53	0.20989	1099.44	0.24601	1099.51	0.20945
		1098.62	0.13137	1098.54	0.22375	1098.53	0.20843	1098.44	0.24509	1098.51	0.20507
		1097.62	0.13033	1097.54	0.22275	1097.53	0.20896	1097.44	0.24259	1097.51	0.20609
		1096.62	0.13252	1096.54	0.22186	1096.53	0.21146	1096.44	0.24271	1096.51	0.20691
		1095.62	0.13257	1095.54	0.22649	1095.53	0.20228	1095.44	0.24585	1095.51	0.20695
		1094.62	0.13628	1094.54	0.22815	1094.53	0.20687	1094.44	0.24776	1094.51	0.20738
		1093.62	0.13226	1093.54	0.23043	1093.53	0.20493	1093.44	0.248	1093.51	0.20601
		1092.62	0.13519	1092.54	0.22777	1092.53	0.20456	1092.44	0.2445	1092.51	0.19932
		1091.62	0.13409	1091.54	0.22221	1091.53	0.20877	1091.44	0.24903	1091.51	0.20366
		1090.62	0.13038	1090.54	0.22043	1090.53	0.20933	1090.44	0.24454	1090.51	0.2064
		1089.62	0.13169	1089.54	0.21955	1089.53	0.20459	1089.44	0.24545	1089.51	0.20507
		1088.62	0.13116	1088.54	0.22437	1088.53	0.21101	1088.44	0.24322	1088.51	0.20092
		1087.62	0.13153	1087.54	0.22113	1087.53	0.20657	1087.44	0.24394	1087.51	0.2012
		1086.62	0.13393	1086.54	0.21738	1086.53	0.21213	1086.44	0.24537	1086.51	0.20104
		1085.62	0.13263	1085.54	0.22217	1085.53	0.20851	1085.44	0.24573	1085.51	0.20112
		1084.62	0.13106	1084.54	0.22352	1084.53	0.21004	1084.44	0.24537	1084.51	0.2075
		1083.62	0.13409	1083.54	0.22584	1083.53	0.21488	1083.44	0.25059	1083.51	0.20296
		1082.62	0.13482	1082.54	0.23047	1082.53	0.21522	1082.44	0.24633	1082.51	0.20667
		1081.62	0.13539	1081.54	0.2273	1081.53	0.21395	1081.44	0.24653	1081.51	0.20593
		1080.62	0.13367	1080.54	0.22445	1080.53	0.21146	1080.44	0.25198	1080.51	0.20863
		1079.62	0.13414	1079.54	0.22688	1079.53	0.21	1079.44	0.24959	1079.51	0.20992
		1078.62	0.13905	1078.54	0.22503	1078.53	0.21231	1078.44	0.24752	1078.51	0.2044
		1077.62	0.13858	1077.54	0.23082	1077.53	0.21	1077.44	0.25302	1077.51	0.20472
		1076.62	0.13628	1076.54	0.22947	1076.53	0.21239	1076.44	0.24947	1076.51	0.20621
		1075.62	0.13743	1075.54	0.2307	1075.53	0.21354	1075.44	0.24529	1075.51	0.20609
		1074.62	0.13529	1074.54	0.22893	1074.53	0.21436	1074.44	0.2513	1074.51	0.20621
		1073.62	0.13461	1073.54	0.22912	1073.53	0.21429	1073.44	0.25011	1073.51	0.20394
		1072.62	0.13539	1072.54	0.23163	1072.53	0.20911	1072.44	0.25027	1072.51	0.20128
		1071.62	0.13649	1071.54	0.23441	1071.53	0.21407	1071.44	0.25481	1071.51	0.20789
		1070.62	0.13566	1070.54	0.22877	1070.53	0.21448	1070.44	0.25477	1070.51	0.21192
		1069.62	0.13884	1069.54	0.23039	1069.53	0.21436	1069.44	0.25274	1069.51	0.20429
		1068.62	0.14224	1068.54	0.22858	1068.53	0.21403	1068.44	0.24983	1068.51	0.20757
		1067.62	0.13869	1067.54	0.22893	1067.53	0.21186	1067.44	0.24748	1067.51	0.2084
		1066.62	0.13806	1066.54	0.23128	1066.53	0.21377	1066.44	0.24764	1066.51	0.21106
		1065.62	0.1401	1065.54	0.23155	1065.53	0.21477	1065.44	0.25075	1065.51	0.20491
		1064.62	0.13775	1064.54	0.23209	1064.53	0.21246	1064.44	0.25341	1064.51	0.20926
		1063.62	0.13842	1063.54	0.23197	1063.53	0.20981	1063.44	0.25572	1063.51	0.20519
		1062.62	0.14051	1062.54	0.23016	1062.53	0.21917	1062.44	0.25763	1062.51	0.20992
		1061.62	0.14266	1061.54	0.23653	1061.53	0.21686	1061.44	0.25222	1061.51	0.20632
		1060.62	0.13884	1060.54	0.23124	1060.53	0.21589	1060.44	0.25023	1060.51	0.20843
		1059.62	0.13994	1059.54	0.22974	1059.53	0.21832	1059.44	0.25397	1059.51	0.20973
		1058.62	0.13728	1058.54	0.23167	1058.53	0.2191	1058.44	0.25707	1058.51	0.21066
		1057.62	0.14046	1057.54	0.23205	1057.53	0.21936	1057.44	0.25385	1057.51	0.20851
		1056.62	0.13712	1056.54	0.23213	1056.53	0.21612	1056.44	0.25254	1056.51	0.20859
		1055.62	0.13926	1055.54	0.23425	1055.53	0.21861	1055.44	0.25473	1055.51	0.21125
		1054.62	0.13806	1054.54	0.22854	1054.53	0.22085	1054.44	0.25588	1054.51	0.20851
		1053.62	0.13957	1053.54	0.23155	1053.53	0.21488	1053.44	0.25823	1053.51	0.20617
		1052.62	0.13707	1052.54	0.23278	1052.53	0.21604	1052.44	0.25883	1052.51	0.20918
		1051.62	0.13848	1051.54	0.23321	1051.53	0.21686	1051.44	0.2593	1051.51	0.20789
		1050.62	0.13529	1050.54	0.23661	1050.53	0.22107	1050.44	0.25922	1050.51	0.21591
		1049.62	0.1401	1049.54	0.23854	1049.53	0.22312	1049.44	0.25584	1049.51	0.21336
		1048.62	0.1449	1048.54	0.23475	1048.53	0.21917	1048.44	0.25325	1048.51	0.21422
		1047.62	0.14427	1047.54	0.23248	1047.53	0.22354	1047.44	0.26058	1047.51	0.21043
		1046.62	0.14276	1046.54	0.23742	1046.53	0.22361	1046.44	0.26539	1046.51	0.21516
		1045.62	0.14292	1045.54	0.23668	1045.53	0.22943	1045.44	0.26408	1045.51	0.21861
		1044.62	0.14229	1044.54	0.24108	1044.53	0.22753	1044.44	0.26826	1044.51	0.2172
		1043.62	0.14046	1043.54	0.23827	1043.53	0.22316	1043.44	0.2603	1043.51	0.2127
		1042.62	0.13874	1042.54	0.23672	1042.53	0.22667	1042.44	0.26535	1042.51	0.2154
		1041.62	0.13748	1041.54	0.23514	1041.53	0.22003	1041.44	0.25918	1041.51	0.21516
		1040.62	0.1391	1040.54	0.23475	1040.53	0.21925	1040.44	0.25922	1040.51	0.21571
		1039.62	0.14579	1039.54	0.24047	1039.53	0.2172	1039.44	0.25823	1039.51	0.21219
		1038.62	0.14219	1038.54	0.2395	1038.53	0.22368	1038.44	0.26563	1038.51	0.21391
		1037.62	0.14151	1037.54	0.24232	1037.53	0.22357	1037.44	0.26197	1037.51	0.21274
		1036.62	0.1426	1036.54	0.23776	1036.53	0.22477	1036.44	0.26129	1036.51	0.21336
		1035.62	0.14307	1035.54	0.23869	1035.53	0.22428	1035.44	0.26372	1035.51	0.21333
		1034.62	0.13827	1034.54	0.24132	1034.53	0.22193	1034.44	0.26261	1034.51	0.21473
		1033.62	0.14365	1033.54	0.24467	1033.53	0.22596	1033.44	0.26364	1033.51	0.21403
		1032.62	0.14266	1032.54	0.24379	1032.53	0.22603	1032.44	0.26643	1032.51	0.21442
		1031.62	0.14438	1031.54	0.24228	1031.53	0.22868	1031.44	0.26428	1031.51	0.21864
		1030.62	0.14031	1030.54	0.2439	1030.53	0.22935	1030.44	0.26305	1030.51	0.21716
		1029.62	0.14527	1029.54	0.23981	1029.53	0.22812	1029.44	0.26531	1029.51	0.21512
		1028.62	0.14344	1028.54	0.24506	1028.53	0.22477	1028.44	0.26953	1028.51	0.21775
		1027.62	0.14804	1027.54	0.24352	1027.53	0.22589	1027.44	0.26985	1027.51	0.21974
		1026.62	0.14595	1026.54	0.24004	1026.53	0.22615	1026.44	0.26599	1026.51	0.22244
		1025.62	0.14751	1025.54	0.24305	1025.53	0.22794	1025.44	0.26436	1025.51	0.217
		1024.62	0.14673	1024.54	0.24645	1024.53	0.22808	1024.44	0.26822	1024.51	0.21915
		1023.62	0.1484	1023.54	0.24656	1023.53	0.23491	1023.44	0.27833	1023.51	0.22553
		1022.62	0.14694	1022.54	0.24865	1022.53	0.24106	1022.44	0.28506	1022.51	0.22518
		1021.62	0.14976	1021.54	0.25359	1021.53	0.24043	1021.44	0.28545	1021.51	0.22467
		1020.62	0.14396	1020.54	0.24838	1020.53	0.23804	1020.44	0.27506	1020.51	0.22702
		1019.62	0.14313	1019.54	0.24606	1019.53	0.23536	1019.44	0.27451	1019.51	0.22287
		1018.62	0.14856	1018.54	0.24884	1018.53	0.22764	1018.44	0.27634	1018.51	0.22158
		1017.62	0.14527	1017.54	0.24722	1017.53	0.23275	1017.44	0.27037	1017.51	0.22588
		1016.62	0.14454	1016.54	0.24973	1016.53	0.23185	1016.44	0.27176	1016.51	0.22217
		1015.62	0.14448	1015.54	0.24336	1015.53	0.23144	1015.44	0.26794	1015.51	0.2242
		1014.62	0.14532	1014.54	0.24819	1014.53	0.23196	1014.44	0.27562	1014.51	0.22459
		1013.62	0.14438	1013.54	0.25139	1013.53	0.23483	1013.44	0.27057	1013.51	0.22162
		1012.62	0.14642	1012.54	0.24668	1012.53	0.23528	1012.44	0.27156	1012.51	0.22334
		1011.62	0.15091	1011.54	0.24811	1011.53	0.23427	1011.44	0.27196	1011.51	0.22408
		1010.62	0.14929	1010.54	0.24961	1010.53	0.23424	1010.44	0.27606	1010.51	0.22365
		1009.62	0.14657	1009.54	0.2429	1009.53	0.23375	1009.44	0.27817	1009.51	0.22729
		1008.62	0.15242	1008.54	0.2468	1008.53	0.24158	1008.44	0.27889	1008.51	0.2231
		1007.62	0.15195	1007.54	0.24734	1007.53	0.23871	1007.44	0.27558	1007.51	0.22623
		1006.62	0.15101	1006.54	0.25255	1006.53	0.24337	1006.44	0.2843	1006.51	0.22631
		1005.62	0.1472	1005.54	0.2544	1005.53	0.24434	1005.44	0.2808	1005.51	0.23073
		1004.62	0.1448	1004.54	0.25513	1004.53	0.24389	1004.44	0.28179	1004.51	0.22956
		1003.62	0.14861	1003.54	0.25668	1003.53	0.2502	1003.44	0.28657	1003.51	0.23875
		1002.62	0.15221	1002.54	0.25988	1002.53	0.2474	1002.44	0.28844	1002.51	0.23558
		1001.62	0.15018	1001.54	0.26355	1001.53	0.25184	1001.44	0.28979	1001.51	0.23257
		1000.62	0.15295	1000.54	0.26417	1000.53	0.25586	1000.44	0.29325	1000.51	0.24012
		999.621	0.15514	999.543	0.26644	999.526	0.25277	999.442	0.29688	999.515	0.24098
		998.621	0.15284	998.543	0.26374	998.526	0.24766	998.442	0.29926	998.515	0.23809
		997.621	0.15274	997.543	0.26563	997.526	0.24945	997.442	0.29552	997.515	0.23805
		996.621	0.15394	996.543	0.26741	996.526	0.24658	996.442	0.2917	996.515	0.23648
		995.621	0.1542	995.543	0.25652	995.526	0.2436	995.442	0.29075	995.515	0.23378
		994.621	0.15086	994.543	0.25232	994.526	0.24259	994.442	0.28792	994.515	0.2341
		993.621	0.15049	993.543	0.25139	993.526	0.24281	993.442	0.28792	993.515	0.23445
		992.621	0.14835	992.543	0.25046	992.526	0.243	992.442	0.28318	992.515	0.23617
		991.621	0.15033	991.543	0.25166	991.526	0.23804	991.442	0.27944	991.515	0.22999
		990.621	0.14919	990.543	0.2488	990.526	0.23718	990.442	0.28004	990.515	0.22095
		989.621	0.15054	989.543	0.24286	989.526	0.23278	989.442	0.27081	989.515	0.22557
		988.621	0.14527	988.543	0.24386	988.526	0.22935	988.442	0.26989	988.515	0.22072
		987.621	0.1508	987.543	0.24004	987.526	0.2333	987.442	0.27188	987.515	0.21974
		986.621	0.15023	986.543	0.23927	986.526	0.22987	986.442	0.27268	986.515	0.21638
		985.621	0.14877	985.543	0.24035	985.526	0.23349	985.442	0.27288	985.515	0.22271
		984.621	0.15373	984.543	0.24668	984.526	0.23271	984.442	0.27232	984.515	0.22318
		983.621	0.14746	983.543	0.2515	983.526	0.23811	983.442	0.28004	983.515	0.22721
		982.621	0.15336	982.543	0.25467	982.526	0.24188	982.442	0.28302	982.515	0.23351
		981.621	0.1506	981.543	0.25645	981.526	0.25303	981.442	0.29198	981.515	0.23813
		980.621	0.1553	980.543	0.26494	980.526	0.2578	980.442	0.30265	980.515	0.24122
		979.621	0.15775	979.543	0.2732	979.526	0.26149	979.442	0.31009	979.515	0.24403
		978.621	0.16125	978.543	0.28092	978.526	0.26895	978.442	0.32024	978.515	0.25143
		977.621	0.16198	977.543	0.28235	977.526	0.27178	977.442	0.32195	977.515	0.26195
		976.621	0.16251	976.543	0.28817	976.526	0.27783	976.442	0.32923	976.515	0.2625
		975.621	0.16047	975.543	0.29118	975.526	0.28044	975.442	0.32792	975.515	0.26911
		974.621	0.16	974.543	0.28489	974.526	0.27671	974.442	0.32103	974.515	0.26371
		973.621	0.16162	973.543	0.27748	973.526	0.27145	973.442	0.31626	973.515	0.25769
		972.621	0.15639	972.543	0.27204	972.526	0.2653	972.442	0.30961	972.515	0.25409
		971.621	0.1554	971.543	0.26799	971.526	0.25963	971.442	0.3034	971.515	0.24497
		970.621	0.15566	970.543	0.2578	970.526	0.2524	970.442	0.29154	970.515	0.2395
		969.621	0.15363	969.543	0.2517	969.526	0.24337	969.442	0.28143	969.515	0.23515
		968.621	0.1507	968.543	0.2317	968.526	0.23427	968.442	0.26312	968.515	0.2172
		967.621	0.14616	967.543	0.22453	967.526	0.21932	967.442	0.2484	967.515	0.20785
		966.621	0.14574	966.543	0.21325	966.526	0.2043	966.442	0.23618	966.515	0.2028
		965.621	0.14595	965.543	0.20472	965.526	0.19594	965.442	0.22659	965.515	0.19333
		964.621	0.14746	964.543	0.1994	964.526	0.19188	964.442	0.21859	964.515	0.18927
		963.621	0.14386	963.543	0.19291	963.526	0.18871	963.442	0.21298	963.515	0.18887
		962.621	0.14579	962.543	0.19156	962.526	0.18297	962.442	0.21142	962.515	0.18614
		961.621	0.14569	961.543	0.19067	961.526	0.18204	961.442	0.20708	961.515	0.18293
		960.621	0.13858	960.543	0.18955	960.526	0.17935	960.442	0.20545	960.515	0.18058
		959.621	0.13822	959.543	0.1879	959.526	0.18051	959.442	0.20474	959.515	0.17925
		958.621	0.13372	958.543	0.18925	958.526	0.17849	958.442	0.20816	958.515	0.17909
		957.621	0.13853	957.543	0.18473	957.526	0.17849	957.442	0.20533	957.515	0.17409
		956.621	0.14083	956.543	0.18048	956.526	0.17734	956.442	0.20478	956.515	0.1751
		955.621	0.1367	955.543	0.18114	955.526	0.17693	955.442	0.20605	955.515	0.17573
		954.621	0.13576	954.543	0.18496	954.526	0.17573	954.442	0.20553	954.515	0.17929
		953.621	0.13733	953.543	0.19353	953.526	0.17737	953.442	0.20462	953.515	0.1789
		952.621	0.1378	952.543	0.18709	952.526	0.17667	952.442	0.19976	952.515	0.17757
		951.621	0.13754	951.543	0.18334	951.526	0.1757	951.442	0.20139	951.515	0.17722
		950.621	0.14088	950.543	0.18608	950.526	0.17723	950.442	0.20024	950.515	0.18148
		949.621	0.14182	949.543	0.18539	949.526	0.17782	949.442	0.19877	949.515	0.17905
		948.621	0.13665	948.543	0.18562	948.526	0.17946	948.442	0.20358	948.515	0.1726
		947.621	0.13728	947.543	0.18454	947.526	0.17723	947.442	0.20414	947.515	0.17816
		946.621	0.13895	946.543	0.18678	946.526	0.17212	946.442	0.20386	946.515	0.17565
		945.621	0.14454	945.543	0.18763	945.526	0.17901	945.442	0.2076	945.515	0.17542
		944.621	0.14093	944.543	0.18998	944.526	0.17849	944.442	0.20167	944.515	0.17859
		943.621	0.13989	943.543	0.18921	943.526	0.17984	943.442	0.2049	943.515	0.17773
		942.621	0.14422	942.543	0.18682	942.526	0.17723	942.442	0.20685	942.515	0.17819
		941.621	0.14495	941.543	0.18874	941.526	0.17846	941.442	0.20935	941.515	0.18085
		940.621	0.14292	940.543	0.18739	940.526	0.17864	940.442	0.2039	940.515	0.18438
		939.621	0.14078	939.543	0.1872	939.526	0.17957	939.442	0.20478	939.515	0.18019
		938.621	0.13728	938.543	0.19141	938.526	0.18282	938.442	0.20295	938.515	0.17956
		937.621	0.14412	937.543	0.19106	937.526	0.17957	937.442	0.21186	937.515	0.18046
		936.621	0.13983	936.543	0.1879	936.526	0.18054	936.442	0.21087	936.515	0.17874
		935.621	0.13978	935.543	0.18813	935.526	0.17901	935.442	0.21098	935.515	0.18085
		934.621	0.14015	934.543	0.1884	934.526	0.17946	934.442	0.21206	934.515	0.1814
		933.621	0.14125	933.543	0.18624	933.526	0.18125	933.442	0.20888	933.515	0.18312
		932.621	0.14098	932.543	0.18373	932.526	0.17778	932.442	0.20796	932.515	0.18226
		931.621	0.13816	931.543	0.18701	931.526	0.17819	931.442	0.20147	931.515	0.17804
		930.621	0.14464	930.543	0.1901	930.526	0.17905	930.442	0.20235	930.515	0.17561
		929.621	0.14375	929.543	0.19276	929.526	0.1764	929.442	0.20275	929.515	0.17518
		928.621	0.14266	928.543	0.1899	928.526	0.17476	928.442	0.19837	928.515	0.18203
		927.621	0.14015	927.543	0.18901	927.526	0.17868	927.442	0.2	927.515	0.17956
		926.621	0.14438	926.543	0.18901	926.526	0.17972	926.442	0.19932	926.515	0.17722
		925.621	0.1413	925.543	0.1904	925.526	0.18107	925.442	0.20446	925.515	0.17839
		924.621	0.14219	924.543	0.1882	924.526	0.18487	924.442	0.2033	924.515	0.17639
		923.621	0.1471	923.543	0.18948	923.526	0.17913	923.442	0.2006	923.515	0.17729
		922.621	0.14323	922.543	0.19249	922.526	0.1808	922.442	0.20621	922.515	0.18105
		921.621	0.14302	921.543	0.1916	921.526	0.1814	921.442	0.2039	921.515	0.17499
		920.621	0.14208	920.543	0.1906	920.526	0.18405	920.442	0.2035	920.515	0.17608
		919.621	0.14511	919.543	0.1867	919.526	0.18196	919.442	0.20306	919.515	0.17952
		918.621	0.14579	918.543	0.19619	918.526	0.1801	918.442	0.20521	918.515	0.17956
		917.621	0.14636	917.543	0.19218	917.526	0.18192	917.442	0.20919	917.515	0.17847
		916.621	0.14182	916.543	0.19357	916.526	0.1811	916.442	0.20529	916.515	0.18481
		915.621	0.14219	915.543	0.19311	915.526	0.18129	915.442	0.20657	915.515	0.18074
		914.621	0.13837	914.543	0.19368	914.526	0.18245	914.442	0.20378	914.515	0.17592
		913.621	0.14302	913.543	0.19303	913.526	0.1823	913.442	0.20223	913.515	0.17737
		912.621	0.14177	912.543	0.19006	912.526	0.1811	912.442	0.20414	912.515	0.18215
		911.621	0.14636	911.543	0.18921	911.526	0.18032	911.442	0.20513	911.515	0.1778
		910.621	0.14683	910.543	0.19233	910.526	0.18095	910.442	0.2037	910.515	0.18183
		909.621	0.1449	909.543	0.19183	909.526	0.18375	909.442	0.20696	909.515	0.18289
		908.621	0.14495	908.543	0.1899	908.526	0.18204	908.442	0.20223	908.515	0.18492
		907.621	0.14548	907.543	0.19415	907.526	0.18084	907.442	0.20513	907.515	0.1866
		906.621	0.14934	906.543	0.19334	906.526	0.1792	906.442	0.20931	906.515	0.18363
		905.621	0.14333	905.543	0.19318	905.526	0.17883	905.442	0.20362	905.515	0.17945
		904.621	0.14307	904.543	0.19233	904.526	0.17998	904.442	0.2047	904.515	0.18277
		903.621	0.14553	903.543	0.19129	903.526	0.18103	903.442	0.20796	903.515	0.18379
		902.621	0.14532	902.543	0.19102	902.526	0.18293	902.442	0.20625	902.515	0.18614
		901.621	0.1473	901.543	0.19276	901.526	0.18144	901.442	0.20545	901.515	0.18336
		900.621	0.146	900.543	0.19534	900.526	0.18226	900.442	0.20724	900.515	0.18344
		899.621	0.14485	899.543	0.19924	899.526	0.18442	899.442	0.20466	899.515	0.18336
		898.621	0.14313	898.543	0.19674	898.526	0.18834	898.442	0.20903	898.515	0.18273
		897.621	0.14485	897.543	0.19419	897.526	0.18621	897.442	0.20947	897.515	0.18179
		896.621	0.14506	896.543	0.19326	896.526	0.18125	896.442	0.20645	896.515	0.18535
		895.621	0.14563	895.543	0.19384	895.526	0.18621	895.442	0.21166	895.515	0.18782
		894.621	0.14809	894.543	0.19172	894.526	0.18353	894.442	0.20744	894.515	0.18175
		893.621	0.15065	893.543	0.1982	893.526	0.18845	893.442	0.20406	893.515	0.18359
		892.621	0.14433	892.543	0.19658	892.526	0.18752	892.442	0.20657	892.515	0.18649
		891.621	0.14454	891.543	0.19534	891.526	0.18386	891.442	0.2047	891.515	0.18868
		890.621	0.14704	890.543	0.19419	890.526	0.18621	890.442	0.20891	890.515	0.18031
		889.621	0.14861	889.543	0.19612	889.526	0.18565	889.442	0.20927	889.515	0.18093
		888.621	0.14898	888.543	0.19496	888.526	0.18297	888.442	0.20876	888.515	0.18453
		887.621	0.14652	887.543	0.19249	887.526	0.18778	887.442	0.2072	887.515	0.18512
		886.621	0.14647	886.543	0.19091	886.526	0.18744	886.442	0.20868	886.515	0.18524
		885.621	0.14934	885.543	0.19616	885.526	0.18412	885.442	0.21174	885.515	0.18477
		884.621	0.14976	884.543	0.19616	884.526	0.18767	884.442	0.21429	884.515	0.1852
		883.621	0.14689	883.543	0.19554	883.526	0.18405	883.442	0.20852	883.515	0.18567
		882.621	0.14861	882.543	0.19585	882.526	0.18483	882.442	0.20987	882.515	0.18594
		881.621	0.14725	881.543	0.19716	881.526	0.18554	881.442	0.2123	881.515	0.18348
		880.621	0.1507	880.543	0.19627	880.526	0.18901	880.442	0.21393	880.515	0.18179
		879.621	0.14626	879.543	0.19693	879.526	0.18811	879.442	0.21341	879.515	0.18344
		878.621	0.14767	878.543	0.19824	878.526	0.18565	878.442	0.21007	878.515	0.18512
		877.621	0.14872	877.543	0.19504	877.526	0.18666	877.442	0.21126	877.515	0.18633
		876.621	0.14777	876.543	0.19677	876.526	0.1861	876.442	0.21369	876.515	0.18379
		875.621	0.15065	875.543	0.19758	875.526	0.18461	875.442	0.21771	875.515	0.1825
		874.621	0.15206	874.543	0.19724	874.526	0.1864	874.442	0.21146	874.515	0.18919
		873.621	0.14997	873.543	0.19812	873.526	0.18767	873.442	0.21234	873.515	0.18477
		872.621	0.15201	872.543	0.19774	872.526	0.19009	872.442	0.21114	872.515	0.18481
		871.621	0.15216	871.543	0.20067	871.526	0.19322	871.442	0.21174	871.515	0.18852
		870.621	0.15023	870.543	0.20349	870.526	0.19203	870.442	0.21612	870.515	0.18672
		869.621	0.14809	869.543	0.196	869.526	0.18815	869.442	0.21294	869.515	0.18238
		868.621	0.1519	868.543	0.20214	868.526	0.18547	868.442	0.21126	868.515	0.18797
		867.621	0.14872	867.543	0.20191	867.526	0.19277	867.442	0.21246	867.515	0.18743
		866.621	0.14663	866.543	0.19893	866.526	0.19199	866.442	0.21337	866.515	0.18805
		865.621	0.1508	865.543	0.19955	865.526	0.18498	865.442	0.21182	865.515	0.18567
		864.621	0.15211	864.543	0.20079	864.526	0.1883	864.442	0.21309	864.515	0.18625
		863.621	0.14945	863.543	0.19886	863.526	0.19315	863.442	0.21126	863.515	0.18758
		862.621	0.14621	862.543	0.20461	862.526	0.19277	862.442	0.21584	862.515	0.18876
		861.621	0.14532	861.543	0.20125	861.526	0.19028	861.442	0.21652	861.515	0.18977
		860.621	0.14824	860.543	0.19855	860.526	0.19154	860.442	0.21652	860.515	0.18829
		859.621	0.1518	859.543	0.19681	859.526	0.19292	859.442	0.21596	859.515	0.18797
		858.621	0.14793	858.543	0.20044	858.526	0.18949	858.442	0.21978	858.515	0.19126
		857.621	0.14903	857.543	0.20407	857.526	0.18942	857.442	0.21278	857.515	0.19067
		856.621	0.14892	856.543	0.20295	856.526	0.19367	856.442	0.21703	856.515	0.18496
		855.621	0.14475	855.543	0.20233	855.526	0.19233	855.442	0.21489	855.515	0.19036
		854.621	0.1484	854.543	0.19859	854.526	0.19031	854.442	0.21329	854.515	0.18833
		853.621	0.15253	853.543	0.1999	853.526	0.18696	853.442	0.21839	853.515	0.18844
		852.621	0.14992	852.543	0.20152	852.526	0.19001	852.442	0.21775	852.515	0.18966
		851.621	0.15033	851.543	0.20608	851.526	0.19162	851.442	0.21859	851.515	0.18891
		850.621	0.15039	850.543	0.19986	850.526	0.19065	850.442	0.21616	850.515	0.19502
		849.621	0.14704	849.543	0.20156	849.526	0.19042	849.442	0.21465	849.515	0.1929
		848.621	0.14898	848.543	0.2036	848.526	0.1927	848.442	0.21508	848.515	0.1938
		847.621	0.14741	847.543	0.1989	847.526	0.19367	847.442	0.2164	847.515	0.19361
		846.621	0.15049	846.543	0.19805	846.526	0.19449	846.442	0.21735	846.515	0.19263
		845.621	0.14819	845.543	0.19978	845.526	0.19315	845.442	0.21755	845.515	0.19369
		844.621	0.14762	844.543	0.20283	844.526	0.19069	844.442	0.21795	844.515	0.18762
		843.621	0.15018	843.543	0.20021	843.526	0.19661	843.442	0.21433	843.515	0.19103
		842.621	0.15127	842.543	0.20465	842.526	0.19371	842.442	0.21986	842.515	0.19341
		841.621	0.14934	841.543	0.20476	841.526	0.19128	841.442	0.2199	841.515	0.18829
		840.621	0.15441	840.543	0.20457	840.526	0.19162	840.442	0.21532	840.515	0.1965
		839.621	0.15561	839.543	0.20071	839.526	0.19863	839.442	0.21803	839.515	0.19361
		838.621	0.15133	838.543	0.19928	838.526	0.19482	838.442	0.22293	838.515	0.19404
		837.621	0.14882	837.543	0.20191	837.526	0.19755	837.442	0.21393	837.515	0.19576
		836.621	0.14819	836.543	0.2038	836.526	0.19445	836.442	0.21496	836.515	0.19314
		835.621	0.1484	835.543	0.20414	835.526	0.19397	835.442	0.21823	835.515	0.19075
		834.621	0.15253	834.543	0.20102	834.526	0.19576	834.442	0.22201	834.515	0.19075
		833.621	0.15206	833.543	0.20492	833.526	0.193	833.442	0.21799	833.515	0.1924
		832.621	0.1518	832.543	0.20835	832.526	0.19602	832.442	0.22062	832.515	0.19032
		831.621	0.14809	831.543	0.20523	831.526	0.193	831.442	0.21922	831.515	0.19279
		830.621	0.14986	830.543	0.20627	830.526	0.19714	830.442	0.21938	830.515	0.19506
		829.621	0.15007	829.543	0.20372	829.526	0.19893	829.442	0.22587	829.515	0.19513
		828.621	0.15107	828.543	0.20631	828.526	0.19501	828.442	0.22372	828.515	0.19388
		827.621	0.15002	827.543	0.20909	827.526	0.19248	827.442	0.22157	827.515	0.19451
		826.621	0.1542	826.543	0.20928	826.526	0.19673	826.442	0.21692	826.515	0.19232
		825.621	0.15039	825.543	0.20685	825.526	0.19702	825.442	0.2232	825.515	0.19486
		824.621	0.14866	824.543	0.2055	824.526	0.19531	824.442	0.22464	824.515	0.19521
		823.621	0.15086	823.543	0.20974	823.526	0.20139	823.442	0.22245	823.515	0.19247
		822.621	0.1507	822.543	0.21175	822.526	0.19676	822.442	0.22344	822.515	0.19333
		821.621	0.14845	821.543	0.20472	821.526	0.19568	821.442	0.22722	821.515	0.19423
		820.621	0.15107	820.543	0.20272	820.526	0.19606	820.442	0.22289	820.515	0.19255
		819.621	0.14804	819.543	0.2065	819.526	0.19695	819.442	0.2246	819.515	0.19529
		818.621	0.15013	818.543	0.20897	818.526	0.2009	818.442	0.22002	818.515	0.19314
		817.621	0.1542	817.543	0.20453	817.526	0.1987	817.442	0.22583	817.515	0.19435
		816.621	0.15013	816.543	0.20577	816.526	0.19788	816.442	0.22647	816.515	0.19016
		815.621	0.15164	815.543	0.20507	815.526	0.19956	815.442	0.2246	815.515	0.18621
		814.621	0.15336	814.543	0.206	814.526	0.19397	814.442	0.22141	814.515	0.19232
		813.621	0.15613	813.543	0.20843	813.526	0.19792	813.442	0.22221	813.515	0.19803
		812.621	0.15122	812.543	0.20885	812.526	0.20042	812.442	0.22348	812.515	0.19709
		811.621	0.14934	811.543	0.21102	811.526	0.19908	811.442	0.22336	811.515	0.19228
		810.621	0.15143	810.543	0.20951	810.526	0.19997	810.442	0.22424	810.515	0.19639
		809.621	0.15242	809.543	0.20843	809.526	0.20321	809.442	0.22886	809.515	0.1967
		808.621	0.15415	808.543	0.20804	808.526	0.19978	808.442	0.22416	808.515	0.19349
		807.621	0.15206	807.543	0.20723	807.526	0.19591	807.442	0.22141	807.515	0.19674
		806.621	0.15446	806.543	0.20766	806.526	0.19941	806.442	0.22285	806.515	0.19592
		805.621	0.15702	805.543	0.20943	805.526	0.20072	805.442	0.22197	805.515	0.19983
		804.621	0.15807	804.543	0.20592	804.526	0.19937	804.442	0.2238	804.515	0.19318
		803.621	0.15603	803.543	0.2082	803.526	0.19922	803.442	0.22627	803.515	0.19329
		802.621	0.14992	802.543	0.20963	802.526	0.20325	802.442	0.22937	802.515	0.19525
		801.621	0.15227	801.543	0.2104	801.526	0.19803	801.442	0.22563	801.515	0.19748
		800.621	0.15477	800.543	0.21217	800.526	0.19728	800.442	0.22937	800.515	0.20135
		799.621	0.15295	799.543	0.20808	799.526	0.19911	799.442	0.22858	799.515	0.19466
		798.621	0.15065	798.543	0.21071	798.526	0.20448	798.442	0.22631	798.515	0.1956
		797.621	0.14929	797.543	0.21406	797.526	0.20258	797.442	0.22312	797.515	0.20077
		796.621	0.15467	796.543	0.21283	796.526	0.19829	796.442	0.22818	796.515	0.19416
		795.621	0.15399	795.543	0.21391	795.526	0.2012	795.442	0.22249	795.515	0.20108
		794.621	0.15629	794.543	0.21098	794.526	0.2056	794.442	0.22631	794.515	0.2003
		793.621	0.15498	793.543	0.20631	793.526	0.2018	793.442	0.22917	793.515	0.19858
		792.621	0.15801	792.543	0.21325	792.526	0.20541	792.442	0.224	792.515	0.19998
		791.621	0.15488	791.543	0.2126	791.526	0.20362	791.442	0.23033	791.515	0.19772
		790.621	0.15185	790.543	0.21372	790.526	0.2031	790.442	0.23073	790.515	0.19905
		789.621	0.15686	789.543	0.21133	789.526	0.20318	789.442	0.22213	789.515	0.19592
		788.621	0.15843	788.543	0.21383	788.526	0.20217	788.442	0.22356	788.515	0.19897
		787.621	0.15984	787.543	0.21731	787.526	0.20493	787.442	0.22969	787.515	0.20331
		786.621	0.15618	786.543	0.21399	786.526	0.20407	786.442	0.23069	786.515	0.20347
		785.621	0.15786	785.543	0.21133	785.526	0.20396	785.442	0.22826	785.515	0.20065
		784.621	0.15744	784.543	0.21368	784.526	0.20176	784.442	0.22627	784.515	0.20034
		783.621	0.15342	783.543	0.21515	783.526	0.20676	783.442	0.2316	783.515	0.20143
		782.621	0.15582	782.543	0.21187	782.526	0.20389	782.442	0.22866	782.515	0.19932
		781.621	0.15995	781.543	0.21241	781.526	0.20575	781.442	0.22722	781.515	0.20221
		780.621	0.15498	780.543	0.21808	780.526	0.20292	780.442	0.22822	780.515	0.20527
		779.621	0.15054	779.543	0.21352	779.526	0.20292	779.442	0.23339	779.515	0.20323
		778.621	0.15185	778.543	0.21403	778.526	0.20493	778.442	0.23037	778.515	0.20394
		777.621	0.15833	777.543	0.21121	777.526	0.20347	777.442	0.23077	777.515	0.20061
		776.621	0.15885	776.543	0.21399	776.526	0.20433	776.442	0.23757	776.515	0.20186
		775.621	0.15718	775.543	0.2114	775.526	0.20601	775.442	0.23467	775.515	0.20362
		774.621	0.15326	774.543	0.21731	774.526	0.20016	774.442	0.22945	774.515	0.20041
		773.621	0.15441	773.543	0.21843	773.526	0.20329	773.442	0.22945	773.515	0.2001
		772.621	0.15827	772.543	0.21657	772.526	0.20403	772.442	0.2326	772.515	0.20139
		771.621	0.15885	771.543	0.21692	771.526	0.20925	771.442	0.23264	771.515	0.20069
		770.621	0.1554	770.543	0.21445	770.526	0.20616	770.442	0.2314	770.515	0.20386
		769.621	0.1576	769.543	0.21491	769.526	0.20083	769.442	0.22993	769.515	0.20131
		768.621	0.15827	768.543	0.21735	768.526	0.20679	768.442	0.23323	768.515	0.20155
		767.621	0.15927	767.543	0.21596	767.526	0.21183	767.442	0.23538	767.515	0.20139
		766.621	0.15702	766.543	0.2143	766.526	0.20773	766.442	0.23363	766.515	0.20077
		765.621	0.15712	765.543	0.21665	765.526	0.20773	765.442	0.23475	765.515	0.19998
		764.621	0.15451	764.543	0.21329	764.526	0.20851	764.442	0.23101	764.515	0.19779
		763.621	0.15598	763.543	0.21607	763.526	0.20881	763.442	0.23367	763.515	0.208
		762.621	0.15592	762.543	0.21673	762.526	0.20519	762.442	0.23459	762.515	0.20836
		761.621	0.15765	761.543	0.21376	761.526	0.20411	761.442	0.23634	761.515	0.20675
		760.621	0.16052	760.543	0.21654	760.526	0.21082	760.442	0.23737	760.515	0.20253
		759.621	0.16078	759.543	0.21669	759.526	0.20929	759.442	0.22878	759.515	0.20131
		758.621	0.15885	758.543	0.2187	758.526	0.20597	758.442	0.22798	758.515	0.20159
		757.621	0.15953	757.543	0.22279	757.526	0.20806	757.442	0.23749	757.515	0.20026
		756.621	0.15963	756.543	0.21711	756.526	0.20758	756.442	0.23144	756.515	0.20511
		755.621	0.1578	755.543	0.21665	755.526	0.21503	755.442	0.23487	755.515	0.20276
		754.621	0.15692	754.543	0.21951	754.526	0.21612	754.442	0.23857	754.515	0.20546
		753.621	0.15373	753.543	0.217	753.526	0.21298	753.442	0.23654	753.515	0.20218
		752.621	0.1578	752.543	0.21588	752.526	0.20825	752.442	0.23825	752.515	0.20667
		751.621	0.1623	751.543	0.21584	751.526	0.20963	751.442	0.23924	751.515	0.20769
		750.621	0.15921	750.543	0.22213	750.526	0.21034	750.442	0.2361	750.515	0.20558
		749.621	0.15974	749.543	0.22202	749.526	0.20847	749.442	0.23558	749.515	0.20523
		748.621	0.16298	748.543	0.21901	748.526	0.2097	748.442	0.23562	748.515	0.2066
		747.621	0.16486	747.543	0.22302	747.526	0.21034	747.442	0.23236	747.515	0.20311
		746.621	0.1577	746.543	0.21704	746.526	0.21384	746.442	0.23359	746.515	0.20812
		745.621	0.15707	745.543	0.21681	745.526	0.21694	745.442	0.23984	745.515	0.2071
		744.621	0.16177	744.543	0.22182	744.526	0.20922	744.442	0.23825	744.515	0.20699
		743.621	0.16303	743.543	0.22059	743.526	0.2106	743.442	0.24008	743.515	0.20374
		742.621	0.16068	742.543	0.21823	742.526	0.21268	742.442	0.24012	742.515	0.20746
		741.621	0.15995	741.543	0.22163	741.526	0.21626	741.442	0.2392	741.515	0.20738
		740.621	0.15958	740.543	0.22175	740.526	0.21071	740.442	0.23916	740.515	0.20534
		739.621	0.15524	739.543	0.21893	739.526	0.21507	739.442	0.2398	739.515	0.20386
		738.621	0.15765	738.543	0.22128	738.526	0.21254	738.442	0.2396	738.515	0.20527
		737.621	0.15822	737.543	0.22013	737.526	0.21485	737.442	0.23761	737.515	0.2055
		736.621	0.15707	736.543	0.2187	736.526	0.21589	736.442	0.24016	736.515	0.20319
		735.621	0.15744	735.543	0.22341	735.526	0.21559	735.442	0.23909	735.515	0.2093
		734.621	0.16036	734.543	0.22051	734.526	0.21712	734.442	0.2439	734.515	0.20499
		733.621	0.16486	733.543	0.22375	733.526	0.21082	733.442	0.24287	733.515	0.20761
		732.621	0.1612	732.543	0.22673	732.526	0.21496	732.442	0.24004	732.515	0.20804
		731.621	0.16345	731.543	0.22425	731.526	0.21462	731.442	0.24151	731.515	0.21012
		730.621	0.1624	730.543	0.22155	730.526	0.21716	730.442	0.24016	730.515	0.21415
		729.621	0.1623	729.543	0.22082	729.526	0.21559	729.442	0.24466	729.515	0.21078
		728.621	0.16188	728.543	0.22294	728.526	0.20937	728.442	0.24044	728.515	0.20781
		727.621	0.16324	727.543	0.22707	727.526	0.21511	727.442	0.23904	727.515	0.20828
		726.621	0.16303	726.543	0.22333	726.526	0.21727	726.442	0.24143	726.515	0.21196
		725.621	0.1624	725.543	0.22317	725.526	0.2166	725.442	0.24314	725.515	0.20883
		724.621	0.16407	724.543	0.22175	724.526	0.21955	724.442	0.24318	724.515	0.20898
		723.621	0.16742	723.543	0.22286	723.526	0.21626	723.442	0.24338	723.515	0.20718
		722.621	0.15937	722.543	0.22657	722.526	0.21227	722.442	0.24593	722.515	0.21016
		721.621	0.16282	721.543	0.22418	721.526	0.21477	721.442	0.24394	721.515	0.20832
		720.621	0.1635	720.543	0.22507	720.526	0.2194	720.442	0.24326	720.515	0.2075
		719.621	0.15749	719.543	0.22395	719.526	0.2179	719.442	0.24016	719.515	0.20875
		718.621	0.16015	718.543	0.22379	718.526	0.21515	718.442	0.24307	718.515	0.21094
		717.621	0.15906	717.543	0.22329	717.526	0.21966	717.442	0.24486	717.515	0.20781
		716.621	0.16256	716.543	0.22348	716.526	0.21723	716.442	0.24322	716.515	0.20785
		715.621	0.16376	715.543	0.228	715.526	0.21369	715.442	0.24203	715.515	0.20984
		714.621	0.16418	714.543	0.22622	714.526	0.21895	714.442	0.24657	714.515	0.21391
		713.621	0.16083	713.543	0.2258	713.526	0.21459	713.442	0.2435	713.515	0.21023
		712.621	0.16209	712.543	0.22661	712.526	0.21153	712.442	0.24482	712.515	0.21156
		711.621	0.16115	711.543	0.22541	711.526	0.21679	711.442	0.24712	711.515	0.21293
		710.621	0.16115	710.543	0.22437	710.526	0.21537	710.442	0.24641	710.515	0.21235
		709.621	0.1623	709.543	0.22437	709.526	0.21459	709.442	0.2433	709.515	0.21172
		708.621	0.16047	708.543	0.23132	708.526	0.21761	708.442	0.24756	708.515	0.21411
		707.621	0.15697	707.543	0.22456	707.526	0.21884	707.442	0.24446	707.515	0.21231
		706.621	0.15394	706.543	0.21816	706.526	0.215	706.442	0.24764	706.515	0.20906
		705.621	0.16005	705.543	0.2197	705.526	0.21697	705.442	0.24334	705.515	0.21102
		704.621	0.16109	704.543	0.22476	704.526	0.21414	704.442	0.24454	704.515	0.21419
		703.621	0.16214	703.543	0.22205	703.526	0.21418	703.442	0.2445	703.515	0.21
		702.621	0.16073	702.543	0.22279	702.526	0.21526	702.442	0.24302	702.515	0.21242
		701.621	0.16198	701.543	0.22561	701.526	0.21779	701.442	0.24199	701.515	0.21372
		700.621	0.16073	700.543	0.2302	700.526	0.21563	700.442	0.24076	700.515	0.21133
		699.621	0.16094	699.543	0.22742	699.526	0.2191	699.442	0.2406	699.515	0.21152
		698.621	0.16062	698.543	0.22835	698.526	0.21615	698.442	0.24207	698.515	0.2125
		697.621	0.16015	697.543	0.22862	697.526	0.21746	697.442	0.24418	697.515	0.21102
		696.621	0.15995	696.543	0.23101	696.526	0.22272	696.442	0.24362	696.515	0.21301
		695.621	0.16224	695.543	0.22769	695.526	0.22305	695.442	0.24689	695.515	0.21481
		694.621	0.15827	694.543	0.22673	694.526	0.21813	694.442	0.24621	694.515	0.21149
		693.621	0.15827	693.543	0.22476	693.526	0.21559	693.442	0.25075	693.515	0.21379
		692.621	0.16198	692.543	0.23113	692.526	0.21876	692.442	0.24955	692.515	0.21857
		691.621	0.15843	691.543	0.2346	691.526	0.22506	691.442	0.25007	691.515	0.21587
		690.621	0.16057	690.543	0.23333	690.526	0.22376	690.442	0.25409	690.515	0.21211
		689.621	0.16428	689.543	0.22661	689.526	0.21996	689.442	0.24999	689.515	0.21372
		688.621	0.16287	688.543	0.22595	688.526	0.22234	688.442	0.24927	688.515	0.21696
		687.621	0.16465	687.543	0.22449	687.526	0.22096	687.442	0.24895	687.515	0.21227
		686.621	0.16298	686.543	0.23375	686.526	0.22503	686.442	0.24028	686.515	0.21778
		685.621	0.16553	685.543	0.22703	685.526	0.22301	685.442	0.2433	685.515	0.21485
		684.621	0.1658	684.543	0.23074	684.526	0.22201	684.442	0.24812	684.515	0.21438
		683.621	0.1682	683.543	0.23039	683.526	0.22283	683.442	0.24963	683.515	0.2136
		682.621	0.16695	682.543	0.22896	682.526	0.22361	682.442	0.24736	682.515	0.2143
		681.621	0.16731	681.543	0.22854	681.526	0.22682	681.442	0.2478	681.515	0.21735
		680.621	0.1648	680.543	0.22653	680.526	0.22607	680.442	0.24605	680.515	0.2163
		679.621	0.16715	679.543	0.23267	679.526	0.22547	679.442	0.24999	679.515	0.21223
		678.621	0.16433	678.543	0.23163	678.526	0.22197	678.442	0.24756	678.515	0.21426
		677.621	0.16736	677.543	0.23035	677.526	0.22525	677.442	0.2449	677.515	0.22029
		676.621	0.16449	676.543	0.22916	676.526	0.22279	676.442	0.25154	676.515	0.21536
		675.621	0.1623	675.543	0.23101	675.526	0.2232	675.442	0.24804	675.515	0.21966
		674.621	0.16162	674.543	0.2297	674.526	0.22436	674.442	0.25274	674.515	0.21481
		673.621	0.15932	673.543	0.23116	673.526	0.22163	673.442	0.24605	673.515	0.21638
		672.621	0.16094	672.543	0.23043	672.526	0.22756	672.442	0.24852	672.515	0.22037
		671.621	0.16736	671.543	0.23155	671.526	0.22689	671.442	0.25031	671.515	0.21681
		670.621	0.16125	670.543	0.2334	670.526	0.22786	670.442	0.24951	670.515	0.21681
		669.621	0.16423	669.543	0.22719	669.526	0.2248	669.442	0.25524	669.515	0.22158
		668.621	0.16083	668.543	0.2339	668.526	0.22536	668.442	0.249	668.515	0.21939
		667.621	0.16355	667.543	0.2324	667.526	0.22678	667.442	0.2525	667.515	0.21802
		666.621	0.16486	666.543	0.23607	666.526	0.22372	666.442	0.24979	666.515	0.21814
		665.621	0.1647	665.543	0.23854	665.526	0.22454	665.442	0.24876	665.515	0.21696
		664.621	0.16527	664.543	0.23869	664.526	0.22689	664.442	0.24832	664.515	0.21829
		663.621	0.16789	663.543	0.23414	663.526	0.2295	663.442	0.25194	663.515	0.22455
		662.621	0.1647	662.543	0.23414	662.526	0.22376	662.442	0.25389	662.515	0.21986
		661.621	0.16538	661.543	0.23298	661.526	0.22354	661.442	0.25636	661.515	0.22072
		660.621	0.17003	660.543	0.23726	660.526	0.22838	660.442	0.25238	660.515	0.22228
		659.621	0.16339	659.543	0.23329	659.526	0.22779	659.442	0.25075	659.515	0.22307
		658.621	0.16574	658.543	0.23846	658.526	0.22745	658.442	0.25337	658.515	0.22158
		657.621	0.16486	657.543	0.23969	657.526	0.22648	657.442	0.2513	657.515	0.21904
		656.621	0.16428	656.543	0.23468	656.526	0.23006	656.442	0.24776	656.515	0.22189
		655.621	0.16365	655.543	0.23645	655.526	0.22939	655.442	0.25234	655.515	0.22158
		654.621	0.16559	654.543	0.23931	654.526	0.2273	654.442	0.25162	654.515	0.21849
		653.621	0.16627	653.543	0.23549	653.526	0.22846	653.442	0.25401	653.515	0.21892
		652.621	0.16439	652.543	0.23688	652.526	0.2295	652.442	0.25278	652.515	0.2251
		651.621	0.16564	651.543	0.23935	651.526	0.22573	651.442	0.2527	651.515	0.22377
		650.621	0.16574	650.543	0.2358	650.526	0.22868	650.442	0.25293	650.515	0.22357
		649.621	0.16407	649.543	0.2341	649.526	0.22533	649.442	0.25357	649.515	0.2206
		648.621	0.17462	648.543	0.23954	648.526	0.22879	648.442	0.26082	648.515	0.22052
		647.621	0.17154	647.543	0.24664	647.526	0.22984	647.442	0.25302	647.515	0.22381
		646.621	0.16919	646.543	0.23749	646.526	0.2326	646.442	0.25568	646.515	0.2244
		645.621	0.17165	645.543	0.24058	645.526	0.23103	645.442	0.25572	645.515	0.22236
		644.621	0.16872	644.543	0.23618	644.526	0.22633	644.442	0.25636	644.515	0.21911
		643.621	0.16621	643.543	0.23969	643.526	0.23077	643.442	0.2529	643.515	0.21974
		642.621	0.17008	642.543	0.23969	642.526	0.22961	642.442	0.26145	642.515	0.22322
		641.621	0.1658	641.543	0.23742	641.526	0.22622	641.442	0.25524	641.515	0.22154
		640.621	0.16773	640.543	0.23684	640.526	0.22976	640.442	0.25453	640.515	0.22095
		639.621	0.16512	639.543	0.23657	639.526	0.23316	639.442	0.25365	639.515	0.22185
		638.621	0.16742	638.543	0.23877	638.526	0.23386	638.442	0.25401	638.515	0.22616
		637.621	0.17055	637.543	0.24159	637.526	0.23103	637.442	0.2564	637.515	0.22166
		636.621	0.16778	636.543	0.24444	636.526	0.232	636.442	0.25302	636.515	0.22612
		635.621	0.17003	635.543	0.24078	635.526	0.23006	635.442	0.25063	635.515	0.22342
		634.621	0.16663	634.543	0.23857	634.526	0.23118	634.442	0.25059	634.515	0.22393
		633.621	0.17055	633.543	0.2368	633.526	0.23375	633.442	0.25895	633.515	0.22091
		632.621	0.1658	632.543	0.23197	632.526	0.23222	632.442	0.25652	632.515	0.22467
		631.621	0.1659	631.543	0.23981	631.526	0.23222	631.442	0.25815	631.515	0.23077
		630.621	0.16883	630.543	0.23985	630.526	0.23103	630.442	0.25715	630.515	0.22827
		629.621	0.16057	629.543	0.24402	629.526	0.23234	629.442	0.25461	629.515	0.22627
		628.621	0.16668	628.543	0.23699	628.526	0.23383	628.442	0.25763	628.515	0.2249
		627.621	0.16533	627.543	0.24074	627.526	0.22816	627.442	0.25731	627.515	0.2278
		626.621	0.16674	626.543	0.24004	626.526	0.2333	626.442	0.25835	626.515	0.22839
		625.621	0.16277	625.543	0.23973	625.526	0.23774	625.442	0.25449	625.515	0.22256
		624.621	0.17081	624.543	0.23865	624.526	0.23174	624.442	0.255	624.515	0.22565
		623.621	0.17102	623.543	0.24224	623.526	0.2298	623.442	0.25803	623.515	0.22584
		622.621	0.16961	622.543	0.24155	622.526	0.22458	622.442	0.26269	622.515	0.22952
		621.621	0.16924	621.543	0.23877	621.526	0.23036	621.442	0.25883	621.515	0.22694
		620.621	0.17076	620.543	0.23861	620.526	0.23256	620.442	0.26209	620.515	0.22596
		619.621	0.1764	619.543	0.24024	619.526	0.23431	619.442	0.25986	619.515	0.22412
		618.621	0.17478	618.543	0.23819	618.526	0.23536	618.442	0.26201	618.515	0.22123
		617.621	0.17227	617.543	0.24313	617.526	0.23316	617.442	0.26328	617.515	0.22651
		616.621	0.17175	616.543	0.24448	616.526	0.23043	616.442	0.25723	616.515	0.23011
		615.621	0.17447	615.543	0.24355	615.526	0.23073	615.442	0.26014	615.515	0.22733
		614.621	0.17321	614.543	0.24398	614.526	0.23144	614.442	0.25453	614.515	0.22674
		613.621	0.16867	613.543	0.2466	613.526	0.23185	613.442	0.26058	613.515	0.22901
		612.621	0.17316	612.543	0.24193	612.526	0.23573	612.442	0.26038	612.515	0.23015
		611.621	0.17363	611.543	0.24051	611.526	0.23383	611.442	0.26245	611.515	0.23038
		610.621	0.16825	610.543	0.24737	610.526	0.23763	610.442	0.25632	610.515	0.22717
		609.621	0.17175	609.543	0.24398	609.526	0.23588	609.442	0.25608	609.515	0.228
		608.621	0.16909	608.543	0.24051	608.526	0.23222	608.442	0.25875	608.515	0.22635
		607.621	0.17227	607.543	0.24375	607.526	0.23364	607.442	0.25644	607.515	0.22874
		606.621	0.17123	606.543	0.24047	606.526	0.23248	606.442	0.25958	606.515	0.22835
		605.621	0.17191	605.543	0.2434	605.526	0.23386	605.442	0.26328	605.515	0.22987
		604.621	0.16945	604.543	0.23749	604.526	0.2377	604.442	0.2648	604.515	0.23015
		603.621	0.17186	603.543	0.24452	603.526	0.24188	603.442	0.2601	603.515	0.22729
		602.621	0.16914	602.543	0.24251	602.526	0.23338	602.442	0.26078	602.515	0.2262
		601.621	0.1741	601.543	0.23892	601.526	0.23491	601.442	0.25584	601.515	0.22796
		600.621	0.17462	600.543	0.24112	600.526	0.23685	600.442	0.25887	600.515	0.23116
		599.621	0.17473	599.543	0.24155	599.526	0.23879	599.442	0.25926	599.515	0.22846
		598.621	0.17426	598.543	0.23977	598.526	0.23379	598.442	0.26432	598.515	0.23273
		597.621	0.17186	597.543	0.24209	597.526	0.23636	597.442	0.26281	597.515	0.23054
		596.621	0.17342	596.543	0.24429	596.526	0.23644	596.442	0.26285	596.515	0.22972
		595.621	0.16919	595.543	0.24822	595.526	0.23759	595.442	0.2642	595.515	0.23003
		594.621	0.17269	594.543	0.24707	594.526	0.23976	594.442	0.26372	594.515	0.22819
		593.621	0.17431	593.543	0.24718	593.526	0.2345	593.442	0.26599	593.515	0.23261
		592.621	0.17368	592.543	0.24413	592.526	0.23759	592.442	0.26718	592.515	0.23445
		591.621	0.17572	591.543	0.24448	591.526	0.23737	591.442	0.26352	591.515	0.22964
		590.621	0.17786	590.543	0.24842	590.526	0.23991	590.442	0.26698	590.515	0.23019
		589.621	0.17473	589.543	0.24483	589.526	0.24005	589.442	0.26762	589.515	0.23515
		588.621	0.17316	588.543	0.24409	588.526	0.23957	588.442	0.26543	588.515	0.23781
		587.621	0.17436	587.543	0.24629	587.526	0.23897	587.442	0.26408	587.515	0.22909
		586.621	0.1706	586.543	0.24907	586.526	0.237	586.442	0.26663	586.515	0.23281
		585.621	0.17274	585.543	0.24981	585.526	0.24352	585.442	0.26957	585.515	0.22968
		584.621	0.174	584.543	0.24934	584.526	0.24162	584.442	0.26698	584.515	0.22968
		583.621	0.17708	583.543	0.24745	583.526	0.23599	583.442	0.26324	583.515	0.23128
		582.621	0.18027	582.543	0.24961	582.526	0.2389	582.442	0.26543	582.515	0.23026
		581.621	0.17483	581.543	0.24788	581.526	0.24054	581.442	0.26989	581.515	0.22999
		580.621	0.17379	580.543	0.25344	580.526	0.24128	580.442	0.26583	580.515	0.23062
		579.621	0.17677	579.543	0.2473	579.526	0.2411	579.442	0.26814	579.515	0.23191
		578.621	0.17818	578.543	0.25069	578.526	0.2414	578.442	0.26722	578.515	0.23077
		577.621	0.17718	577.543	0.25042	577.526	0.24177	577.442	0.26201	577.515	0.23335
		576.621	0.17556	576.543	0.24803	576.526	0.23964	576.442	0.26766	576.515	0.23441
		575.621	0.17551	575.543	0.25008	575.526	0.23726	575.442	0.26981	575.515	0.23324
		574.621	0.17896	574.543	0.24876	574.526	0.24076	574.442	0.26703	574.515	0.23429
		573.621	0.17791	573.543	0.24691	573.526	0.24099	573.442	0.26675	573.515	0.23335
		572.621	0.18063	572.543	0.24406	572.526	0.23782	572.442	0.26257	572.515	0.23699
		571.621	0.17583	571.543	0.2461	571.526	0.23793	571.442	0.26476	571.515	0.2339
		570.621	0.17118	570.543	0.24965	570.526	0.24151	570.442	0.2683	570.515	0.23113
		569.621	0.17379	569.543	0.24637	569.526	0.24225	569.442	0.26392	569.515	0.23105
		568.621	0.1752	568.543	0.24988	568.526	0.24121	568.442	0.2636	568.515	0.23492
		567.621	0.17311	567.543	0.24992	567.526	0.23547	567.442	0.26555	567.515	0.2296
		566.621	0.18079	566.543	0.25262	566.526	0.24028	566.442	0.26571	566.515	0.233
		565.621	0.17666	565.543	0.25	565.526	0.23991	565.442	0.26496	565.515	0.23469
		564.621	0.1834	564.543	0.25305	564.526	0.2408	564.442	0.27005	564.515	0.23222
		563.621	0.1834	563.543	0.25726	563.526	0.24143	563.442	0.26977	563.515	0.23519
		562.621	0.17959	562.543	0.25726	562.526	0.24401	562.442	0.26921	562.515	0.23797
		561.621	0.17771	561.543	0.26015	561.526	0.24803	561.442	0.27463	561.515	0.23637
		560.621	0.1799	560.543	0.2588	560.526	0.24509	560.442	0.2755	560.515	0.24313
		559.621	0.18063	559.543	0.26034	559.526	0.24938	559.442	0.28004	559.515	0.2402
		558.621	0.17974	558.543	0.26162	558.526	0.24654	558.442	0.27646	558.515	0.24619
		557.621	0.18126	557.543	0.25633	557.526	0.2524	557.442	0.2728	557.515	0.24223
		556.621	0.18079	556.543	0.25907	556.526	0.24997	556.442	0.26925	556.515	0.2447
		555.621	0.17933	555.543	0.2571	555.526	0.24852	555.442	0.26575	555.515	0.23723
		554.621	0.18058	554.543	0.25274	554.526	0.24572	554.442	0.26977	554.515	0.23719
		553.621	0.17912	553.543	0.24911	553.526	0.23972	553.442	0.2642	553.515	0.23864
		552.621	0.17473	552.543	0.24328	552.526	0.23804	552.442	0.25898	552.515	0.23472
		551.621	0.17938	551.543	0.23989	551.526	0.23599	551.442	0.25735	551.515	0.23132
		550.621	0.17588	550.543	0.23977	550.526	0.23144	550.442	0.24888	550.515	0.22095
		549.621	0.1765	549.543	0.23761	549.526	0.2279	549.442	0.24685	549.515	0.22045
		548.621	0.17588	548.543	0.23433	548.526	0.22976	548.442	0.24792	548.515	0.2199
		547.621	0.1741	547.543	0.23441	547.526	0.22697	547.442	0.24736	547.515	0.22522
		546.621	0.17379	546.543	0.22827	546.526	0.22529	546.442	0.24629	546.515	0.22584
		545.621	0.17415	545.543	0.22765	545.526	0.22361	545.442	0.24629	545.515	0.22181
		544.621	0.17196	544.543	0.22449	544.526	0.21705	544.442	0.23813	544.515	0.21939
		543.621	0.17018	543.543	0.22248	543.526	0.21235	543.442	0.23757	543.515	0.2134
		542.621	0.17342	542.543	0.21804	542.526	0.21049	542.442	0.22874	542.515	0.2089
		541.621	0.17588	541.543	0.22329	541.526	0.21287	541.442	0.2369	541.515	0.21387
		540.621	0.17838	540.543	0.22449	540.526	0.21138	540.442	0.23435	540.515	0.21348
		539.621	0.17635	539.543	0.22576	539.526	0.21869	539.442	0.23367	539.515	0.21254
		538.621	0.17833	538.543	0.22472	538.526	0.22298	538.442	0.24346	538.515	0.2213
		537.621	0.18011	537.543	0.23572	537.526	0.22715	537.442	0.25098	537.515	0.22506
		536.621	0.17692	536.543	0.24321	536.526	0.23644	536.442	0.26687	536.515	0.23167
		535.621	0.18094	535.543	0.26887	535.526	0.26377	535.442	0.29369	535.515	0.25131
		534.621	0.19714	534.543	0.34375	534.526	0.32943	534.442	0.37496	534.515	0.30193
		533.621	0.21735	533.543	0.45345	533.526	0.43357	533.442	0.49676	533.515	0.37305
		532.621	0.23537	532.543	0.5274	532.526	0.50311	532.442	0.59455	532.515	0.43271
		531.621	0.24044	531.543	0.51521	531.526	0.50375	531.442	0.58893	531.515	0.45493
		530.621	0.22143	530.543	0.39632	530.526	0.38365	530.442	0.43331	530.515	0.38362
		529.621	0.18982	529.543	0.25699	529.526	0.24542	529.442	0.26539	529.515	0.26528
		528.621	0.16841	528.543	0.19531	528.526	0.18677	528.442	0.20374	528.515	0.20077
		527.621	0.16752	527.543	0.18052	527.526	0.17771	527.442	0.19431	527.515	0.18469
		526.621	0.16642	526.543	0.18315	526.526	0.17495	526.442	0.1881	526.515	0.18312
		525.621	0.16423	525.543	0.17836	525.526	0.17406	525.442	0.18563	525.515	0.1814
		524.621	0.16308	524.543	0.17805	524.526	0.17555	524.442	0.18488	524.515	0.17945
		523.621	0.16548	523.543	0.18064	523.526	0.16977	523.442	0.18909	523.515	0.17878
		522.621	0.16569	522.543	0.17612	522.526	0.17327	522.442	0.18603	522.515	0.17503
		521.621	0.16501	521.543	0.17979	521.526	0.17059	521.442	0.18635	521.515	0.17984
		520.621	0.17003	520.543	0.18114	520.526	0.16977	520.442	0.18026	520.515	0.17788
		519.621	0.17018	519.543	0.17825	519.526	0.17197	519.442	0.17934	519.515	0.18011
		518.621	0.16627	518.543	0.17736	518.526	0.17417	518.442	0.18149	518.515	0.18371
		517.621	0.16439	517.543	0.18106	517.526	0.17331	517.442	0.18165	517.515	0.18297
		516.621	0.16992	516.543	0.17554	516.526	0.17357	516.442	0.18563	516.515	0.17823
		515.621	0.16992	515.543	0.17717	515.526	0.171	515.442	0.18495	515.515	0.17722
		514.621	0.1683	514.543	0.17871	514.526	0.17327	514.442	0.18281	514.515	0.17878
		513.621	0.1659	513.543	0.17597	513.526	0.17279	513.442	0.18253	513.515	0.17663
		512.621	0.16877	512.543	0.17585	512.526	0.16865	512.442	0.18348	512.515	0.17898
		511.621	0.16538	511.543	0.17747	511.526	0.1732	511.442	0.18197	511.515	0.17827
		510.621	0.16768	510.543	0.18014	510.526	0.17421	510.442	0.18253	510.515	0.18054
		509.621	0.16324	509.543	0.17516	509.526	0.17387	509.442	0.18364	509.515	0.18254
		508.621	0.16548	508.543	0.17925	508.526	0.17133	508.442	0.18169	508.515	0.18129
		507.621	0.16282	507.543	0.18002	507.526	0.17443	507.442	0.18149	507.515	0.18328
		506.621	0.16997	506.543	0.17825	506.526	0.17186	506.442	0.18257	506.515	0.1877
		505.621	0.17112	505.543	0.17771	505.526	0.17693	505.442	0.1844	505.515	0.18516
		504.621	0.16924	504.543	0.18029	504.526	0.17465	504.442	0.18312	504.515	0.18336
		503.621	0.16486	503.543	0.17898	503.526	0.17234	503.442	0.18018	503.515	0.18078
		502.621	0.16721	502.543	0.1796	502.526	0.17536	502.442	0.18384	502.515	0.18254
		501.621	0.16841	501.543	0.17801	501.526	0.17532	501.442	0.18583	501.515	0.17972
		500.621	0.17551	500.543	0.1835	500.526	0.17458	500.442	0.18428	500.515	0.17706
		499.621	0.16715	499.543	0.18099	499.526	0.17708	499.442	0.18917	499.515	0.17902
		498.621	0.16935	498.543	0.17832	498.526	0.17626	498.442	0.18798	498.515	0.18371
		497.621	0.16945	497.543	0.1806	497.526	0.17894	497.442	0.18396	497.515	0.18457
		496.621	0.16987	496.543	0.18207	496.526	0.17536	496.442	0.18492	496.515	0.17956
		495.621	0.17436	495.543	0.18083	495.526	0.17383	495.442	0.18595	495.515	0.18074
		494.621	0.1694	494.543	0.17991	494.526	0.17502	494.442	0.18663	494.515	0.18496
		493.621	0.17525	493.543	0.18307	493.526	0.17294	493.442	0.18074	493.515	0.18277
		492.621	0.17191	492.543	0.18145	492.526	0.17357	492.442	0.18368	492.515	0.18402
		491.621	0.1648	491.543	0.18103	491.526	0.17361	491.442	0.18153	491.515	0.18418
		490.621	0.16632	490.543	0.17828	490.526	0.17626	490.442	0.18257	490.515	0.18672
		489.621	0.16553	489.543	0.18168	489.526	0.17599	489.442	0.1809	489.515	0.18246
		488.621	0.16684	488.543	0.18303	488.526	0.17689	488.442	0.18507	488.515	0.18308
		487.621	0.16815	487.543	0.18075	487.526	0.17521	487.442	0.17982	487.515	0.18614
		486.621	0.16961	486.543	0.18184	486.526	0.1745	486.442	0.18559	486.515	0.18144
		485.621	0.17165	485.543	0.18373	485.526	0.17596	485.442	0.18241	485.515	0.1814
		484.621	0.16982	484.543	0.17713	484.526	0.17622	484.442	0.18822	484.515	0.18046
		483.621	0.1717	483.543	0.18157	483.526	0.17752	483.442	0.18384	483.515	0.1843
		482.621	0.16695	482.543	0.18292	482.526	0.17984	482.442	0.18217	482.515	0.18418
		481.621	0.16648	481.543	0.17778	481.526	0.17737	481.442	0.18488	481.515	0.18277
		480.621	0.17128	480.543	0.18091	480.526	0.17495	480.442	0.18237	480.515	0.18359
		479.621	0.17441	479.543	0.17909	479.526	0.17253	479.442	0.18523	479.515	0.17964
		478.621	0.17509	478.543	0.18157	478.526	0.17659	478.442	0.18603	478.515	0.18316
		477.621	0.17295	477.543	0.17909	477.526	0.1764	477.442	0.18404	477.515	0.18336
		476.621	0.16553	476.543	0.18199	476.526	0.17689	476.442	0.18647	476.515	0.18344
		475.621	0.17123	475.543	0.18504	475.526	0.17573	475.442	0.18519	475.515	0.18477
		474.621	0.17562	474.543	0.18265	474.526	0.17883	474.442	0.18289	474.515	0.18567
		473.621	0.17692	473.543	0.18334	473.526	0.17693	473.442	0.18961	473.515	0.18242
		472.621	0.17154	472.543	0.17936	472.526	0.17775	472.442	0.19013	472.515	0.18238
		471.621	0.16768	471.543	0.1833	471.526	0.18301	471.442	0.18595	471.515	0.18602
		470.621	0.1753	470.543	0.18693	470.526	0.17708	470.442	0.18953	470.515	0.18488
		469.621	0.17786	469.543	0.18697	469.526	0.17995	469.442	0.19188	469.515	0.18625
		468.621	0.17394	468.543	0.18539	468.526	0.18092	468.442	0.18495	468.515	0.18641
		467.621	0.1741	467.543	0.18813	467.526	0.18248	467.442	0.18679	467.515	0.18825
		466.621	0.17384	466.543	0.18612	466.526	0.17972	466.442	0.18615	466.515	0.18841
		465.621	0.16992	465.543	0.18361	465.526	0.18025	465.442	0.18905	465.515	0.18864
		464.621	0.16877	464.543	0.18678	464.526	0.1795	464.442	0.19411	464.515	0.19075
		463.621	0.17363	463.543	0.18419	463.526	0.17816	463.442	0.19339	463.515	0.1888
		462.621	0.17363	462.543	0.18597	462.526	0.17868	462.442	0.18567	462.515	0.1897
		461.621	0.17008	461.543	0.1884	461.526	0.17875	461.442	0.1848	461.515	0.18864
		460.621	0.17196	460.543	0.18539	460.526	0.18036	460.442	0.18635	460.515	0.1868
		459.621	0.16836	459.543	0.18546	459.526	0.18103	459.442	0.18392	459.515	0.18508
		458.621	0.1776	458.543	0.18604	458.526	0.1786	458.442	0.18862	458.515	0.19271
		457.621	0.17389	457.543	0.18543	457.526	0.17849	457.442	0.18838	457.515	0.18617
		456.621	0.17128	456.543	0.18527	456.526	0.17573	456.442	0.18607	456.515	0.18707
		455.621	0.17384	455.543	0.18786	455.526	0.18058	455.442	0.18619	455.515	0.18398
		454.621	0.17238	454.543	0.1899	454.526	0.17846	454.442	0.1879	454.515	0.18383
		453.621	0.1763	453.543	0.18604	453.526	0.18297	453.442	0.1922	453.515	0.18649
		452.621	0.17661	452.543	0.18396	452.526	0.18159	452.442	0.19315	452.515	0.18786
		451.621	0.17421	451.543	0.18562	451.526	0.18584	451.442	0.18778	451.515	0.18747
		450.621	0.17186	450.543	0.1845	450.526	0.18103	450.442	0.18699	450.515	0.18653
		449.621	0.17567	449.543	0.18612	449.526	0.17838	449.442	0.18878	449.515	0.18762
		448.621	0.17755	448.543	0.18766	448.526	0.18345	448.442	0.1879	448.515	0.18574
		447.621	0.17525	447.543	0.18554	447.526	0.18054	447.442	0.18647	447.515	0.18723
		446.621	0.173	446.543	0.18728	446.526	0.17924	446.442	0.19272	446.515	0.18633
		445.621	0.17567	445.543	0.18747	445.526	0.18297	445.442	0.1922	445.515	0.18758
		444.621	0.17489	444.543	0.1906	444.526	0.18629	444.442	0.193	444.515	0.18981
		443.621	0.17917	443.543	0.18874	443.526	0.18297	443.442	0.19347	443.515	0.18997
		442.621	0.17912	442.543	0.1877	442.526	0.17995	442.442	0.19077	442.515	0.18946
		441.621	0.18141	441.543	0.19176	441.526	0.18632	441.442	0.19232	441.515	0.18829
		440.621	0.18084	440.543	0.19222	440.526	0.18457	440.442	0.19753	440.515	0.19138
		439.621	0.18173	439.543	0.19295	439.526	0.18304	439.442	0.1957	439.515	0.19502
		438.621	0.17577	438.543	0.19469	438.526	0.18811	438.442	0.19869	438.515	0.19388
		437.621	0.17556	437.543	0.19453	437.526	0.18692	437.442	0.19522	437.515	0.18903
		436.621	0.17635	436.543	0.19442	436.526	0.18196	436.442	0.19327	436.515	0.19044
		435.621	0.17964	435.543	0.18905	435.526	0.18151	435.442	0.1912	435.515	0.19318
		434.621	0.17739	434.543	0.18998	434.526	0.1861	434.442	0.1873	434.515	0.19419
		433.621	0.17473	433.543	0.18438	433.526	0.18286	433.442	0.19025	433.515	0.19419
		432.621	0.17426	432.543	0.18488	432.526	0.18274	432.442	0.19248	432.515	0.19329
		431.621	0.17483	431.543	0.18743	431.526	0.18293	431.442	0.19415	431.515	0.19181
		430.621	0.17776	430.543	0.19052	430.526	0.18472	430.442	0.19387	430.515	0.19044
		429.621	0.17593	429.543	0.18651	429.526	0.18312	429.442	0.18659	429.515	0.19052
		428.621	0.17541	428.543	0.19083	428.526	0.18371	428.442	0.19323	428.515	0.19157
		427.621	0.18016	427.543	0.18689	427.526	0.18517	427.442	0.19395	427.515	0.19259
		426.621	0.18021	426.543	0.19075	426.526	0.18714	426.442	0.19288	426.515	0.19118
		425.621	0.17885	425.543	0.1906	425.526	0.18274	425.442	0.19451	425.515	0.18954
		424.621	0.18361	424.543	0.19187	424.526	0.18297	424.442	0.19339	424.515	0.19474
		423.621	0.18006	423.543	0.19087	423.526	0.18394	423.442	0.19108	423.515	0.19224
		422.621	0.17974	422.543	0.18855	422.526	0.18897	422.442	0.1916	422.515	0.19384
		421.621	0.18241	421.543	0.18925	421.526	0.18673	421.442	0.19204	421.515	0.1915
		420.621	0.17635	420.543	0.18581	420.526	0.18233	420.442	0.19292	420.515	0.19502
		419.621	0.18006	419.543	0.19145	419.526	0.18446	419.442	0.19156	419.515	0.19216
		418.621	0.18168	418.543	0.19044	418.526	0.18535	418.442	0.18842	418.515	0.19056
		417.621	0.18256	417.543	0.18797	417.526	0.18547	417.442	0.19156	417.515	0.18653
		416.621	0.18136	416.543	0.19137	416.526	0.18535	416.442	0.19507	416.515	0.18633
		415.621	0.18298	415.543	0.19206	415.526	0.18446	415.442	0.19268	415.515	0.19099
		414.621	0.18267	414.543	0.18709	414.526	0.18461	414.442	0.19518	414.515	0.18907
		413.621	0.18063	413.543	0.19141	413.526	0.18845	413.442	0.19399	413.515	0.19157
		412.621	0.18345	412.543	0.19411	412.526	0.18744	412.442	0.19108	412.515	0.18547
		411.621	0.18424	411.543	0.19419	411.526	0.18852	411.442	0.18822	411.515	0.18958
		410.621	0.18387	410.543	0.19245	410.526	0.18599	410.442	0.19618	410.515	0.18547
		409.621	0.17953	409.543	0.19241	409.526	0.18931	409.442	0.19423	409.515	0.18919
		408.621	0.18361	408.543	0.19403	408.526	0.18852	408.442	0.19682	408.515	0.1931
		407.621	0.18638	407.543	0.19546	407.526	0.19289	407.442	0.20123	407.515	0.19275
		406.621	0.18988	406.543	0.19592	406.526	0.19274	406.442	0.20155	406.515	0.19728
		405.621	0.18774	405.543	0.20141	405.526	0.19128	405.442	0.19889	405.515	0.19889
		404.621	0.18601	404.543	0.19801	404.526	0.19326	404.442	0.19908	404.515	0.19619
		403.621	0.18747	403.543	0.19793	403.526	0.18867	403.442	0.19877	403.515	0.19842
		402.621	0.18272	402.543	0.20075	402.526	0.19296	402.442	0.20255	402.515	0.20785
		401.621	0.18251	401.543	0.20384	401.526	0.19691	401.442	0.21047	401.515	0.22467
		400.621	0.18392	400.543	0.2026	400.526	0.19617	400.442	0.20979	400.515	0.2404
		399.621	0.18664	399.543	0.20141	399.526	0.19688	399.442	0.20716	399.515	0.24474
		398.621	0.18679	398.543	0.19581	398.526	0.19333	398.442	0.20092	398.515	0.2249
		397.621	0.18309	397.543	0.19469	397.526	0.18983	397.442	0.19347	397.515	0.19865
		396.621	0.18382	396.543	0.19708	396.526	0.19035	396.442	0.19483	396.515	0.18954
		395.621	0.18617	395.543	0.19708	395.526	0.19013	395.442	0.19479	395.515	0.18406
		394.621	0.18094	394.543	0.1982	394.526	0.18785	394.442	0.1965	394.515	0.18574
		393.621	0.1833	393.543	0.195	393.526	0.18506	393.442	0.1918	393.515	0.18414
		392.621	0.17891	392.543	0.18473	392.526	0.18908	392.442	0.199	392.515	0.18543
		391.621	0.18021	391.543	0.19149	391.526	0.19169	391.442	0.1961	391.515	0.18512
		390.621	0.18768	390.543	0.19905	390.526	0.18875	390.442	0.19705	390.515	0.18512
		389.621	0.1915	389.543	0.19233	389.526	0.18893	389.442	0.19582	389.515	0.18891
		388.621	0.18815	388.543	0.1911	388.526	0.18588	388.442	0.19351	388.515	0.18782
		387.621	0.18774	387.543	0.19534	387.526	0.18867	387.442	0.19574	387.515	0.18723
		386.621	0.18711	386.543	0.19531	386.526	0.19419	386.442	0.20159	386.515	0.19181
		385.621	0.18178	385.543	0.19697	385.526	0.19281	385.442	0.19881	385.515	0.19232
		384.621	0.1904	384.543	0.19295	384.526	0.19054	384.442	0.19869	384.515	0.18907
		383.621	0.1917	383.543	0.19573	383.526	0.19054	383.442	0.20303	383.515	0.19157
		382.621	0.1869	382.543	0.19839	382.526	0.18677	382.442	0.20314	382.515	0.194
		381.621	0.18627	381.543	0.19893	381.526	0.18949	381.442	0.20442	381.515	0.1895
		380.621	0.18774	380.543	0.20036	380.526	0.19005	380.442	0.20593	380.515	0.18887
		379.621	0.19129	379.543	0.19851	379.526	0.19553	379.442	0.19849	379.515	0.19326
		378.621	0.18716	378.543	0.19901	378.526	0.19162	378.442	0.20036	378.515	0.18915
		377.621	0.19113	377.543	0.19847	377.526	0.1927	377.442	0.20048	377.515	0.1893
		376.621	0.19056	376.543	0.20017	376.526	0.19467	376.442	0.19996	376.515	0.18946
		375.621	0.18841	375.543	0.20075	375.526	0.19013	375.442	0.20004	375.515	0.1902
		374.621	0.18956	374.543	0.20218	374.526	0.19415	374.442	0.19996	374.515	0.19283
		373.621	0.18758	373.543	0.19747	373.526	0.19721	373.442	0.20223	373.515	0.18981
		372.621	0.18486	372.543	0.19901	372.526	0.19359	372.442	0.2031	372.515	0.19134
		371.621	0.18873	371.543	0.20353	371.526	0.19658	371.442	0.20641	371.515	0.19306
		370.621	0.18951	370.543	0.19531	370.526	0.19512	370.442	0.20342	370.515	0.19689
		369.621	0.19019	369.543	0.19785	369.526	0.19248	369.442	0.20354	369.515	0.1915
		368.621	0.19165	368.543	0.2053	368.526	0.1943	368.442	0.20119	368.515	0.19337
		367.621	0.18852	367.543	0.20561	367.526	0.19449	367.442	0.19928	367.515	0.19267
		366.621	0.18857	366.543	0.1987	366.526	0.19807	366.442	0.20239	366.515	0.18962
		365.621	0.19134	365.543	0.19944	365.526	0.1971	365.442	0.20287	365.515	0.19353
		364.621	0.18836	364.543	0.1989	364.526	0.19911	364.442	0.19693	364.515	0.19275
		363.621	0.18774	363.543	0.20056	363.526	0.19643	363.442	0.19988	363.515	0.19193
		362.621	0.19129	362.543	0.20395	362.526	0.19885	362.442	0.20557	362.515	0.19459
		361.621	0.19202	361.543	0.19836	361.526	0.19583	361.442	0.20669	361.515	0.1931
		360.621	0.18935	360.543	0.19986	360.526	0.19736	360.442	0.20358	360.515	0.19447
		359.621	0.1833	359.543	0.20206	359.526	0.19613	359.442	0.20701	359.515	0.19768
		358.621	0.18768	358.543	0.20735	358.526	0.19792	358.442	0.20712	358.515	0.19948
		357.621	0.19573	357.543	0.20241	357.526	0.19844	357.442	0.20414	357.515	0.19768
		356.621	0.19233	356.543	0.2021	356.526	0.19997	356.442	0.21003	356.515	0.19815
		355.621	0.19165	355.543	0.19998	355.526	0.19725	355.442	0.20927	355.515	0.19775
		354.621	0.19181	354.543	0.20584	354.526	0.20049	354.442	0.20868	354.515	0.19666
		353.621	0.19567	353.543	0.21063	353.526	0.19598	353.442	0.209	353.515	0.19709
		352.621	0.19641	352.543	0.21214	352.526	0.20269	352.442	0.21405	352.515	0.19564
		351.621	0.19463	351.543	0.21634	351.526	0.20944	351.442	0.22281	351.515	0.19971
		350.621	0.194	350.543	0.21684	350.526	0.20881	350.442	0.21536	350.515	0.19995
		349.621	0.19453	349.543	0.20847	349.526	0.20355	349.442	0.22038	349.515	0.19443
		348.621	0.19458	348.543	0.21337	348.526	0.20925	348.442	0.22101	348.515	0.19959
		347.621	0.20074	347.543	0.22302	347.526	0.21854	347.442	0.22913	347.515	0.20061
		346.621	0.20006	346.543	0.22445	346.526	0.21365	346.442	0.22416	346.515	0.20233
		345.621	0.19792	345.543	0.21001	345.526	0.2037	345.442	0.21429	345.515	0.19846
		344.621	0.19625	344.543	0.20565	344.526	0.19728	344.442	0.20824	344.515	0.1956
		343.621	0.19615	343.543	0.20484	343.526	0.20086	343.442	0.20896	343.515	0.20323
		342.621	0.19844	342.543	0.20538	342.526	0.20124	342.442	0.20736	342.515	0.20898
		341.621	0.19285	341.543	0.20418	341.526	0.20254	341.442	0.20971	341.515	0.20159
		340.621	0.19886	340.543	0.20835	340.526	0.19632	340.442	0.20434	340.515	0.20034
		339.621	0.1916	339.543	0.20503	339.526	0.20195	339.442	0.20637	339.515	0.2037
		338.621	0.19186	338.543	0.20499	338.526	0.1987	338.442	0.20529	338.515	0.20006
		337.621	0.19014	337.543	0.20287	337.526	0.19732	337.442	0.20884	337.515	0.1983
		336.621	0.19458	336.543	0.19859	336.526	0.19949	336.442	0.20279	336.515	0.20147
		335.621	0.19432	335.543	0.20098	335.526	0.19736	335.442	0.20705	335.515	0.19905
		334.621	0.19829	334.543	0.19716	334.526	0.19415	334.442	0.20414	334.515	0.19689
		333.621	0.19667	333.543	0.20048	333.526	0.19822	333.442	0.20171	333.515	0.19818
		332.621	0.18967	332.543	0.19994	332.526	0.19576	332.442	0.20107	332.515	0.2021
		331.621	0.19087	331.543	0.20183	331.526	0.19702	331.442	0.20521	331.515	0.19775
		330.621	0.19103	330.543	0.19866	330.526	0.19374	330.442	0.20605	330.515	0.19795
		329.621	0.19353	329.543	0.19978	329.526	0.19363	329.442	0.19992	329.515	0.19568
		328.621	0.19139	328.543	0.19658	328.526	0.19598	328.442	0.20247	328.515	0.19596
		327.621	0.19029	327.543	0.20117	327.526	0.19896	327.442	0.19948	327.515	0.1985
		326.621	0.19698	326.543	0.20523	326.526	0.19688	326.442	0.20613	326.515	0.19725
		325.621	0.19933	325.543	0.20592	325.526	0.20545	325.442	0.20653	325.515	0.20057
		324.621	0.19667	324.543	0.20403	324.526	0.20299	324.442	0.20908	324.515	0.2012
		323.621	0.1952	323.543	0.20554	323.526	0.20418	323.442	0.21122	323.515	0.20351
		322.621	0.20184	322.543	0.20642	322.526	0.20504	322.442	0.20792	322.515	0.20914
		321.621	0.20299	321.543	0.20465	321.526	0.20877	321.442	0.21496	321.515	0.20542
		320.621	0.2057	320.543	0.20777	320.526	0.20873	320.442	0.21759	320.515	0.21098
		319.621	0.20926	319.543	0.20924	319.526	0.21097	319.442	0.21715	319.515	0.21653
		318.621	0.20241	318.543	0.21148	318.526	0.21496	318.442	0.21899	318.515	0.21595
		317.621	0.20659	317.543	0.21607	317.526	0.21306	317.442	0.22579	317.515	0.21352
		316.621	0.20785	316.543	0.21518	316.526	0.21313	316.442	0.22547	316.515	0.21598
		315.621	0.20492	315.543	0.21812	315.526	0.22044	315.442	0.22006	315.515	0.2199
		314.621	0.21589	314.543	0.21928	314.526	0.22063	314.442	0.22301	314.515	0.21728
		313.621	0.20753	313.543	0.21711	313.526	0.21887	313.442	0.2246	313.515	0.2188
		312.621	0.20999	312.543	0.21576	312.526	0.22025	312.442	0.22496	312.515	0.22041
		311.621	0.21244	311.543	0.21989	311.526	0.21854	311.442	0.22687	311.515	0.21669
		310.621	0.20952	310.543	0.2219	310.526	0.21772	310.442	0.21859	310.515	0.21904
		309.621	0.19897	309.543	0.21345	309.526	0.21052	309.442	0.21548	309.515	0.21047
		308.621	0.19839	308.543	0.21109	308.526	0.20157	308.442	0.20979	308.515	0.20202
		307.621	0.18732	307.543	0.20268	307.526	0.19218	307.442	0.19785	307.515	0.19815
		306.621	0.18168	306.543	0.19357	306.526	0.18744	306.442	0.18798	306.515	0.18927
		305.621	0.17154	305.543	0.18928	305.526	0.17603	305.442	0.17811	305.515	0.17894
		304.621	0.1659	304.543	0.17933	304.526	0.1701	304.442	0.17628	304.515	0.17061
		303.621	0.15624	303.543	0.16694	303.526	0.15813	303.442	0.16247	303.515	0.1582
		302.621	0.14663	302.543	0.1525	302.526	0.14926	302.442	0.15383	302.515	0.15261
		301.621	0.13764	301.543	0.14559	301.526	0.13703	301.442	0.14372	301.515	0.14189
		300.621	0.12333	300.543	0.13475	300.526	0.13065	300.442	0.13501	300.515	0.13184
		299.621	0.1134	299.543	0.12672	299.526	0.12402	299.442	0.12864	299.515	0.12663
		298.621	0.1121	298.543	0.12197	298.526	0.12036	298.442	0.12414	298.515	0.12147
		297.621	0.11079	297.543	0.12209	297.526	0.1207	297.442	0.12354	297.515	0.11611
		296.621	0.11481	296.543	0.12402	296.526	0.11958	296.442	0.12287	296.515	0.11439
		295.621	0.11905	295.543	0.12672	295.526	0.1242	295.442	0.12653	295.515	0.12159
		294.621	0.12526	294.543	0.13162	294.526	0.12998	294.442	0.13831	294.515	0.12789
		293.621	0.13983	293.543	0.13617	293.526	0.14303	293.442	0.14643	293.515	0.13954
		292.621	0.15932	292.543	0.15188	292.526	0.15963	292.442	0.16028	292.515	0.15042
		291.621	0.18533	291.543	0.16975	291.526	0.18274	291.442	0.18718	291.515	0.17338
		290.621	0.19876	290.543	0.1933	290.526	0.20068	290.442	0.21461	290.515	0.20045
		289.621	0.2021	289.543	0.22977	289.526	0.23901	289.442	0.25771	289.515	0.22596
		288.621	0.20769	288.543	0.26586	288.526	0.26947	288.442	0.29477	288.515	0.25882
		287.621	0.23543	287.543	0.2935	287.526	0.29528	287.442	0.32215	287.515	0.30733
		286.621	0.3412	286.543	0.39605	286.526	0.40464	286.442	0.43789	286.515	0.43463
		285.621	0.61852	285.543	0.70681	285.526	0.71498	285.442	0.7805	285.515	0.76117
		284.621	1	284.543	1	284.526	1	284.442	1	284.515	1
		283.621	0.68037	283.543	0.62286	283.526	0.62385	283.442	0.57899	283.515	0.57855
		282.621	0.1647	282.543	0.1415	282.526	0.13815	282.442	0.12155	282.515	0.11783
		281.621	0.03401	281.543	0.0369	281.526	0.03348	281.442	0.03455	281.515	0.03196
		280.621	0.02215	280.543	0.02632	280.526	0.02233	280.442	0.02519	280.515	0.02445
		279.621	0.01891	279.543	0.02231	279.526	0.01972	279.442	0.0205	279.515	0.01862
		278.621	0.01546	278.543	0.01961	278.526	0.01741	278.442	0.01723	278.515	0.0162
		277.621	0.01264	277.543	0.01914	277.526	0.01391	277.442	0.01568	277.515	0.01447
		276.621	0.01248	276.543	0.01779	276.526	0.01286	276.442	0.01692	276.515	0.01483
		275.621	0.01123	275.543	0.01625	275.526	0.01339	275.442	0.01528	275.515	0.01217
		274.621	0.01013	274.543	0.01621	274.526	0.01178	274.442	0.01345	274.515	0.01365
		273.621	0.00966	273.543	0.01652	273.526	0.01271	273.442	0.01389	273.515	0.01275
		272.621	0.00977	272.543	0.01613	272.526	0.01387	272.442	0.01425	272.515	0.01201
		271.621	0.01066	271.543	0.01745	271.526	0.01327	271.442	0.01349	271.515	0.01205
		270.621	0.00961	270.543	0.01733	270.526	0.01204	270.442	0.01377	270.515	0.0126
		269.621	0.01081	269.543	0.01613	269.526	0.01178	269.442	0.01425	269.515	0.01322
		268.621	0.01154	268.543	0.01706	268.526	0.01268	268.442	0.01441	268.515	0.01283
		267.621	0.01055	267.543	0.01721	267.526	0.01257	267.442	0.01524	267.515	0.0115
		266.621	0.0106	266.543	0.01613	266.526	0.01171	266.442	0.01433	266.515	0.01185
		265.621	0.01066	265.543	0.01625	265.526	0.01204	265.442	0.01353	265.515	0.01201
		264.621	0.00935	264.543	0.01652	264.526	0.01312	264.442	0.01445	264.515	0.01197
		263.621	0.01134	263.543	0.01637	263.526	0.01264	263.442	0.01413	263.515	0.01221
		262.621	0.00956	262.543	0.01559	262.526	0.01201	262.442	0.01321	262.515	0.01142
		261.621	0.00956	261.543	0.01559	261.526	0.01253	261.442	0.01317	261.515	0.01166
		260.621	0.00893	260.543	0.01602	260.526	0.01197	260.442	0.01373	260.515	0.01123
		259.621	0.0094	259.543	0.01428	259.526	0.01268	259.442	0.01441	259.515	0.0124
		258.621	0.00945	258.543	0.01486	258.526	0.01171	258.442	0.0127	258.515	0.01123
		257.621	0.00919	257.543	0.01432	257.526	0.01204	257.442	0.01421	257.515	0.01127
		256.621	0.0094	256.543	0.01648	256.526	0.01223	256.442	0.0152	256.515	0.01158
		255.621	0.0093	255.543	0.01571	255.526	0.0116	255.442	0.01405	255.515	0.01115
		254.621	0.00831	254.543	0.01536	254.526	0.01167	254.442	0.01421	254.515	0.01068
		253.621	0.00862	253.543	0.01505	253.526	0.01152	253.442	0.01429	253.515	0.01127
		252.621	0.01019	252.543	0.01579	252.526	0.01141	252.442	0.01449	252.515	0.01217
		251.621	0.00935	251.543	0.01625	251.526	0.01201	251.442	0.01377	251.515	0.01158
		250.621	0.01003	250.543	0.01583	250.526	0.01204	250.442	0.01437	250.515	0.01107
		249.621	0.01024	249.543	0.01366	249.526	0.01253	249.442	0.01393	249.515	0.01224
		248.621	0.00982	248.543	0.01405	248.526	0.01316	248.442	0.01325	248.515	0.01131
		247.621	0.00846	247.543	0.01513	247.526	0.01268	247.442	0.01333	247.515	0.01091
		246.621	0.00883	246.543	0.01602	246.526	0.01227	246.442	0.01441	246.515	0.01134
		245.621	0.00862	245.543	0.0142	245.526	0.0116	245.442	0.01361	245.515	0.01127
		244.621	0.00841	244.543	0.01583	244.526	0.01275	244.442	0.01365	244.515	0.01095
		243.621	0.00893	243.543	0.01463	243.526	0.01093	243.442	0.01341	243.515	0.01174
		242.621	0.01019	242.543	0.01486	242.526	0.01219	242.442	0.01198	242.515	0.01154
		241.621	0.00956	241.543	0.01525	241.526	0.01175	241.442	0.01298	241.515	0.01158
		240.621	0.00956	240.543	0.01471	240.526	0.01171	240.442	0.01385	240.515	0.01037
		239.621	0.00867	239.543	0.01378	239.526	0.01078	239.442	0.01266	239.515	0.01068
		238.621	0.0093	238.543	0.01544	238.526	0.01227	238.442	0.01329	238.515	0.01111
		237.621	0.00925	237.543	0.01528	237.526	0.01167	237.442	0.01381	237.515	0.0115
		236.621	0.0093	236.543	0.01494	236.526	0.01208	236.442	0.01365	236.515	0.01072
		235.621	0.01003	235.543	0.01494	235.526	0.01178	235.442	0.01321	235.515	0.0108
		234.621	0.00992	234.543	0.01536	234.526	0.01372	234.442	0.01329	234.515	0.01111
		233.621	0.00951	233.543	0.01498	233.526	0.0123	233.442	0.01309	233.515	0.01076
		232.621	0.01107	232.543	0.01579	232.526	0.01316	232.442	0.0152	232.515	0.01123
		231.621	0.01128	231.543	0.01656	231.526	0.01312	231.442	0.01385	231.515	0.01119
		230.621	0.00909	230.543	0.01853	230.526	0.01238	230.442	0.01449	230.515	0.01123
		229.621	0.00898	229.543	0.01992	229.526	0.01428	229.442	0.01365	229.515	0.01166
		228.621	0.01087	228.543	0.02227	228.526	0.0154	228.442	0.01497	228.515	0.01338
		227.621	0.00966	227.543	0.0208	227.526	0.0148	227.442	0.01441	227.515	0.01299
		226.621	0.0081	226.543	0.01776	226.526	0.01264	226.442	0.01445	226.515	0.01076
		225.621	0.00836	225.543	0.01471	225.526	0.01186	225.442	0.01258	225.515	0.01193
		224.621	0.00893	224.543	0.01447	224.526	0.01201	224.442	0.0125	224.515	0.01189
		223.621	0.00789	223.543	0.01328	223.526	0.01189	223.442	0.01349	223.515	0.01072
		222.621	0.00747	222.543	0.0142	222.526	0.01093	222.442	0.01361	222.515	0.01021
		221.621	0.00778	221.543	0.01474	221.526	0.01066	221.442	0.01226	221.515	0.01076
		220.621	0.00831	220.543	0.01444	220.526	0.01145	220.442	0.01313	220.515	0.00958
		219.621	0.00872	219.543	0.01363	219.526	0.01115	219.442	0.01405	219.515	0.01033
		218.621	0.00789	218.543	0.01262	218.526	0.0107	218.442	0.01317	218.515	0.00943
		217.621	0.00914	217.543	0.01355	217.526	0.01152	217.442	0.01353	217.515	0.00998
		216.621	0.00878	216.543	0.01455	216.526	0.01204	216.442	0.01222	216.515	0.01001
		215.621	0.00804	215.543	0.01474	215.526	0.01189	215.442	0.01349	215.515	0.01056
		214.621	0.007	214.543	0.01428	214.526	0.01126	214.442	0.01266	214.515	0.01025
		213.621	0.00679	213.543	0.01343	213.526	0.0113	213.442	0.01278	213.515	0.00958
		212.621	0.00747	212.543	0.01393	212.526	0.01089	212.442	0.01349	212.515	0.01072
		211.621	0.00872	211.543	0.01289	211.526	0.0116	211.442	0.01397	211.515	0.01037
		210.621	0.00836	210.543	0.01258	210.526	0.01055	210.442	0.01385	210.515	0.0108
		209.621	0.00836	209.543	0.01328	209.526	0.01122	209.442	0.01286	209.515	0.01064
		208.621	0.00742	208.543	0.01413	208.526	0.01148	208.442	0.0129	208.515	0.00931
		207.621	0.00789	207.543	0.01289	207.526	0.01163	207.442	0.01429	207.515	0.00998
		206.621	0.00768	206.543	0.01305	206.526	0.01189	206.442	0.01278	206.515	0.01095
		205.621	0.0081	205.543	0.01355	205.526	0.01141	205.442	0.01274	205.515	0.0099
		204.621	0.00794	204.543	0.01459	204.526	0.01171	204.442	0.01313	204.515	0.01146
		203.621	0.00778	203.543	0.01424	203.526	0.01219	203.442	0.01309	203.515	0.01084
		202.621	0.00851	202.543	0.01405	202.526	0.01156	202.442	0.01313	202.515	0.0097
		201.621	0.00898	201.543	0.01428	201.526	0.01055	201.442	0.01413	201.515	0.01013
		200.621	0.01039	200.543	0.01343	200.526	0.01122	200.442	0.01445	200.515	0.01346
		199.621	0.00977	199.543	0.0149	199.526	0.01115	199.442	0.01389	199.515	0.01271
		198.621	0.01008	198.543	0.01478	198.526	0.01051	198.442	0.01313	198.515	0.01311
		197.621	0.00883	197.543	0.01289	197.526	0.01107	197.442	0.0127	197.515	0.01134
		196.621	0.00945	196.543	0.0139	196.526	0.01134	196.442	0.01361	196.515	0.01068
		195.621	0.00815	195.543	0.01382	195.526	0.01111	195.442	0.01405	195.515	0.01064
		194.621	0.00919	194.543	0.01328	194.526	0.01115	194.442	0.01333	194.515	0.0099
		193.621	0.00768	193.543	0.01308	193.526	0.01175	193.442	0.01377	193.515	0.01033
		192.621	0.00799	192.543	0.0144	192.526	0.01078	192.442	0.01313	192.515	0.01056
		191.621	0.00742	191.543	0.01339	191.526	0.01175	191.442	0.01353	191.515	0.01013
		190.621	0.00778	190.543	0.01467	190.526	0.01227	190.442	0.01381	190.515	0.01041
		189.621	0.00846	189.543	0.0139	189.526	0.01197	189.442	0.01294	189.515	0.01029
		188.621	0.00857	188.543	0.01405	188.526	0.01126	188.442	0.01234	188.515	0.01001
		187.621	0.00778	187.543	0.01405	187.526	0.01029	187.442	0.01381	187.515	0.01025
		186.621	0.0081	186.543	0.01359	186.526	0.01096	186.442	0.01313	186.515	0.01041
		185.621	0.00757	185.543	0.01405	185.526	0.01178	185.442	0.01305	185.515	0.01056
		184.621	0.00757	184.543	0.01335	184.526	0.01111	184.442	0.0127	184.515	0.00978
		183.621	0.00789	183.543	0.0132	183.526	0.01096	183.442	0.01385	183.515	0.01001
		182.621	0.00778	182.543	0.01258	182.526	0.01163	182.442	0.01282	182.515	0.01025
		181.621	0.00742	181.543	0.01293	181.526	0.01163	181.442	0.01317	181.515	0.01095
		180.621	0.00679	180.543	0.01324	180.526	0.011	180.442	0.0121	180.515	0.01107
		179.621	0.00773	179.543	0.01335	179.526	0.01025	179.442	0.01317	179.515	0.01013
		178.621	0.00799	178.543	0.01432	178.526	0.01126	178.442	0.01377	178.515	0.01099
		177.621	0.00836	177.543	0.01224	177.526	0.01096	177.442	0.01357	177.515	0.01056
		176.621	0.0071	176.543	0.01224	176.526	0.01048	176.442	0.01266	176.515	0.01048
		175.621	0.00679	175.543	0.01162	175.526	0.0113	175.442	0.01325	175.515	0.00912
		174.621	0.00784	174.543	0.01104	174.526	0.01186	174.442	0.01369	174.515	0.01005
		173.621	0.00768	173.543	0.01173	173.526	0.01107	173.442	0.01246	173.515	0.01021
		172.621	0.00731	172.543	0.01197	172.526	0.01107	172.442	0.01234	172.515	0.00974
		171.621	0.007	171.543	0.01301	171.526	0.011	171.442	0.01301	171.515	0.01013
		170.621	0.00726	170.543	0.01216	170.526	0.01148	170.442	0.01266	170.515	0.01056
		169.621	0.00768	169.543	0.01216	169.526	0.01156	169.442	0.01365	169.515	0.01005
		168.621	0.00804	168.543	0.01216	168.526	0.0116	168.442	0.01389	168.515	0.00986
		167.621	0.00794	167.543	0.01266	167.526	0.01178	167.442	0.01309	167.515	0.01084
		166.621	0.00831	166.543	0.01316	166.526	0.0126	166.442	0.0125	166.515	0.01045
		165.621	0.00841	165.543	0.01876	165.526	0.01443	165.442	0.01381	165.515	0.01224
		164.621	0.00773	164.543	0.02424	164.526	0.01555	164.442	0.01325	164.515	0.01424
		163.621	0.00831	163.543	0.02084	163.526	0.0138	163.442	0.01433	163.515	0.01232
		162.621	0.00799	162.543	0.01436	162.526	0.01227	162.442	0.01305	162.515	0.00931
		161.621	0.00669	161.543	0.01104	161.526	0.01115	161.442	0.01206	161.515	0.00978
		160.621	0.00705	160.543	0.01034	160.526	0.01051	160.442	0.01162	160.515	0.00998
		159.621	0.00763	159.543	0.01031	159.526	0.01115	159.442	0.0119	159.515	0.00939
		158.621	0.00679	158.543	0.01088	158.526	0.00984	158.442	0.01258	158.515	0.00908
		157.621	0.00747	157.543	0.01004	157.526	0.01063	157.442	0.0121	157.515	0.00943
		156.621	0.00679	156.543	0.00969	156.526	0.01148	156.442	0.01214	156.515	0.00923
		155.621	0.00773	155.543	0.01007	155.526	0.01048	155.442	0.0125	155.515	0.00912
		154.621	0.00726	154.543	0.01108	154.526	0.01081	154.442	0.01341	154.515	0.00978
		153.621	0.00789	153.543	0.01104	153.526	0.01093	153.442	0.01242	153.515	0.01099
		152.621	0.00914	152.543	0.01077	152.526	0.01186	152.442	0.01262	152.515	0.009
		151.621	0.00836	151.543	0.01108	151.526	0.01078	151.442	0.01369	151.515	0.01001
		150.621	0.0071	150.543	0.01073	150.526	0.01018	150.442	0.01294	150.515	0.00955
		149.621	0.00669	149.543	0.01092	149.526	0.01048	149.442	0.01198	149.515	0.01025
		148.621	0.00637	148.543	0.01185	148.526	0.01093	148.442	0.01254	148.515	0.00962
		147.621	0.00752	147.543	0.00984	147.526	0.01126	147.442	0.0119	147.515	0.00935
		146.621	0.00742	146.543	0.01042	146.526	0.00992	146.442	0.01198	146.515	0.00982
		145.621	0.00695	145.543	0.01112	145.526	0.01022	145.442	0.01238	145.515	0.01001
		144.621	0.00731	144.543	0.01031	144.526	0.00973	144.442	0.01274	144.515	0.00927
		143.621	0.00752	143.543	0.0098	143.526	0.01029	143.442	0.0113	143.515	0.00958
		142.621	0.00674	142.543	0.01061	142.526	0.01025	142.442	0.01298	142.515	0.00962
		141.621	0.00747	141.543	0.01127	141.526	0.01137	141.442	0.01309	141.515	0.009
		140.621	0.00679	140.543	0.00942	140.526	0.01111	140.442	0.01298	140.515	0.00962
		139.621	0.00731	139.543	0.01015	139.526	0.01022	139.442	0.01301	139.515	0.01009
		138.621	0.00799	138.543	0.01031	138.526	0.01055	138.442	0.01222	138.515	0.00927
		137.621	0.00752	137.543	0.00973	137.526	0.01085	137.442	0.01142	137.515	0.00884
		136.621	0.00684	136.543	0.0098	136.526	0.01022	136.442	0.0113	136.515	0.00935
		135.621	0.00716	135.543	0.01015	135.526	0.00977	135.442	0.01234	135.515	0.0099
		134.621	0.00731	134.543	0.01119	134.526	0.011	134.442	0.0121	134.515	0.00931
		133.621	0.00679	133.543	0.01015	133.526	0.01074	133.442	0.01282	133.515	0.00923
		132.621	0.00731	132.543	0.01112	132.526	0.01044	132.442	0.01282	132.515	0.00935
		131.621	0.007	131.543	0.01034	131.526	0.00947	131.442	0.01226	131.515	0.00974
		130.621	0.00752	130.543	0.01108	130.526	0.00992	130.442	0.01198	130.515	0.00849
		129.621	0.0069	129.543	0.00992	129.526	0.01033	129.442	0.01206	129.515	0.00908
		128.621	0.00721	128.543	0.01019	128.526	0.01044	128.442	0.01198	128.515	0.00915
		127.621	0.0069	127.543	0.01007	127.526	0.00917	127.442	0.0123	127.515	0.0097
		126.621	0.00731	126.543	0.00988	126.526	0.01096	126.442	0.01234	126.515	0.00974
		125.621	0.007	125.543	0.00961	125.526	0.01059	125.442	0.01194	125.515	0.00974
		124.621	0.00752	124.543	0.01031	124.526	0.01018	124.442	0.01202	124.515	0.00931
		123.621	0.00616	123.543	0.01088	123.526	0.01051	123.442	0.01222	123.515	0.01029
		122.621	0.007	122.543	0.01235	122.526	0.01055	122.442	0.01138	122.515	0.00927
		121.621	0.00679	121.543	0.01146	121.526	0.01051	121.442	0.01262	121.515	0.00994
		120.621	0.00705	120.543	0.01193	120.526	0.00966	120.442	0.01262	120.515	0.00955
		119.621	0.00637	119.543	0.01112	119.526	0.00932	119.442	0.01242	119.515	0.00958
		118.621	0.00695	118.543	0.01007	118.526	0.00981	118.442	0.01278	118.515	0.00919
		117.621	0.00663	117.543	0.01081	117.526	0.00981	117.442	0.01234	117.515	0.00896
		116.621	0.007	116.543	0.00938	116.526	0.01003	116.442	0.0125	116.515	0.00896
		115.621	0.0071	115.543	0.01042	115.526	0.00999	115.442	0.01365	115.515	0.00978
		114.621	0.00658	114.543	0.0105	114.526	0.01037	114.442	0.01182	114.515	0.00919
		113.621	0.00695	113.543	0.0117	113.526	0.01022	113.442	0.0119	113.515	0.00966
		112.621	0.00669	112.543	0.01031	112.526	0.01051	112.442	0.01146	112.515	0.009
		111.621	0.00737	111.543	0.01031	111.526	0.00996	111.442	0.0113	111.515	0.00947
		110.621	0.00794	110.543	0.01034	110.526	0.01018	110.442	0.01266	110.515	0.00955
		109.621	0.00669	109.543	0.01154	109.526	0.01029	109.442	0.01138	109.515	0.00904
		108.621	0.00757	108.543	0.01054	108.526	0.01003	108.442	0.01218	108.515	0.00947
		107.621	0.00679	107.543	0.01085	107.526	0.00928	107.442	0.0125	107.515	0.01025
		106.621	0.00784	106.543	0.01027	106.526	0.00999	106.442	0.0121	106.515	0.00888
		105.621	0.00747	105.543	0.01011	105.526	0.00996	105.442	0.01055	105.515	0.0097
		104.621	0.00731	104.543	0.00988	104.526	0.01051	104.442	0.01174	104.515	0.00947
		103.621	0.00674	103.543	0.01061	103.526	0.01055	103.442	0.01214	103.515	0.00935
		102.621	0.00721	102.543	0.01077	102.526	0.00992	102.442	0.01246	102.515	0.01029
		101.621	0.00789	101.543	0.01011	101.526	0.01048	101.442	0.01222	101.515	0.00982
		100.621	0.00841	100.543	0.01081	100.526	0.01111	100.442	0.01134	100.515	0.01005
		99.6208	0.00674	99.5433	0.0105	99.5257	0.00951	99.4416	0.01206	99.5146	0.01021
		98.6208	0.00721	98.5433	0.01154	98.5257	0.00925	98.4416	0.01178	98.5146	0.00966
		97.6208	0.00721	97.5433	0.01112	97.5257	0.00962	97.4416	0.01142	97.5146	0.00888
		96.6208	0.00684	96.5433	0.01004	96.5257	0.01025	96.4416	0.01234	96.5146	0.01009
		95.6208	0.00784	95.5433	0.01019	95.5257	0.01003	95.4416	0.01238	95.5146	0.01009
		94.6208	0.00742	94.5433	0.00961	94.5257	0.01089	94.4416	0.01142	94.5146	0.00939
		93.6208	0.00669	93.5433	0.0117	93.5257	0.01066	93.4416	0.01087	93.5146	0.00841
		92.6208	0.00658	92.5433	0.01135	92.5257	0.01025	92.4416	0.0125	92.5146	0.00841
		91.6208	0.00716	91.5433	0.01073	91.5257	0.00996	91.4416	0.0125	91.5146	0.01005
		90.6208	0.00794	90.5433	0.01123	90.5257	0.01096	90.4416	0.01242	90.5146	0.01095
		89.6208	0.00627	89.5433	0.01177	89.5257	0.011	89.4416	0.01305	89.5146	0.00958
		88.6208	0.00632	88.5433	0.01231	88.5257	0.01051	88.4416	0.01294	88.5146	0.01005
		87.6208	0.00616	87.5433	0.01181	87.5257	0.01063	87.4416	0.01377	87.5146	0.00955
		86.6208	0.00611	86.5433	0.01177	86.5257	0.00996	86.4416	0.01309	86.5146	0.00998
		85.6208	0.00768	85.5433	0.01004	85.5257	0.01033	85.4416	0.01218	85.5146	0.00978
		84.6208	0.00695	84.5433	0.00957	84.5257	0.00932	84.4416	0.0115	84.5146	0.00923
		83.6208	0.00695	83.5433	0.01004	83.5257	0.01059	83.4416	0.01146	83.5146	0.00947
		82.6208	0.00627	82.5433	0.00961	82.5257	0.01044	82.4416	0.01087	82.5146	0.00908
		81.6208	0.00569	81.5433	0.00965	81.5257	0.0094	81.4416	0.01278	81.5146	0.00779
		80.6208	0.00622	80.5433	0.00992	80.5257	0.00999	80.4416	0.01099	80.5146	0.00935
		79.6208	0.00684	79.5433	0.011	79.5257	0.01048	79.4416	0.01206	79.5146	0.00994
		78.6208	0.007	78.5433	0.01069	78.5257	0.00981	78.4416	0.01262	78.5146	0.01037
		77.6208	0.007	77.5433	0.01046	77.5257	0.00936	77.4416	0.01298	77.5146	0.00943
		76.6208	0.00721	76.5433	0.00919	76.5257	0.01063	76.4416	0.01146	76.5146	0.00974
		75.6208	0.00757	75.5433	0.01023	75.5257	0.01122	75.4416	0.01079	75.5146	0.00939
		74.6208	0.00731	74.5433	0.01123	74.5257	0.00966	74.4416	0.01182	74.5146	0.00927
		73.6208	0.00737	73.5433	0.01019	73.5257	0.00973	73.4416	0.01142	73.5146	0.00955
		72.6208	0.00663	72.5433	0.01131	72.5257	0.00943	72.4416	0.01067	72.5146	0.00868
		71.6208	0.00663	71.5433	0.00934	71.5257	0.00947	71.4416	0.01122	71.5146	0.00966
		70.6208	0.00705	70.5433	0.01038	70.5257	0.00876	70.4416	0.01095	70.5146	0.00951
		69.6208	0.00747	69.5433	0.01027	69.5257	0.00988	69.4416	0.01015	69.5146	0.00833
		68.6208	0.00663	68.5433	0.01046	68.5257	0.00906	68.4416	0.01095	68.5146	0.00935
		67.6208	0.00606	67.5433	0.01027	67.5257	0.00914	67.4416	0.01047	67.5146	0.0088
		66.6208	0.00663	66.5433	0.0098	66.5257	0.00914	66.4416	0.01083	66.5146	0.009
		65.6208	0.00684	65.5433	0.01	65.5257	0.00899	65.4416	0.01067	65.5146	0.00939
		64.6208	0.0071	64.5433	0.01096	64.5257	0.00999	64.4416	0.01106	64.5146	0.00888
		63.6208	0.00789	63.5433	0.01104	63.5257	0.00984	63.4416	0.01102	63.5146	0.00888
		62.6208	0.00841	62.5433	0.01073	62.5257	0.00962	62.4416	0.01118	62.5146	0.00955
		61.6208	0.00716	61.5433	0.00988	61.5257	0.00966	61.4416	0.01083	61.5146	0.00931
		60.6208	0.00642	60.5433	0.01027	60.5257	0.00947	60.4416	0.01075	60.5146	0.00951
		59.6208	0.00569	59.5433	0.01069	59.5257	0.00861	59.4416	0.01095	59.5146	0.00943
		58.6208	0.00726	58.5433	0.01143	58.5257	0.01037	58.4416	0.0113	58.5146	0.01005
		57.6208	0.00648	57.5433	0.01015	57.5257	0.01033	57.4416	0.01126	57.5146	0.00935
		56.6208	0.00705	56.5433	0.01015	56.5257	0.01051	56.4416	0.01194	56.5146	0.00943
		55.6208	0.00705	55.5433	0.01038	55.5257	0.01003	55.4416	0.01158	55.5146	0.00939
		54.6208	0.0069	54.5433	0.01042	54.5257	0.0101	54.4416	0.0117	54.5146	0.00853
		53.6208	0.00653	53.5433	0.01077	53.5257	0.01055	53.4416	0.01138	53.5146	0.00943
		52.6208	0.00684	52.5433	0.01096	52.5257	0.0104	52.4416	0.01095	52.5146	0.00955
		51.6208	0.00663	51.5433	0.01042	51.5257	0.00984	51.4416	0.01146	51.5146	0.00915
		50.6208	0.00695	50.5433	0.01081	50.5257	0.01048	50.4416	0.01162	50.5146	0.009
		49.6208	0.00768	49.5433	0.01127	49.5257	0.01059	49.4416	0.0123	49.5146	0.00962
		48.6208	0.00637	48.5433	0.01085	48.5257	0.01066	48.4416	0.01122	48.5146	0.00974
		47.6208	0.00669	47.5433	0.01092	47.5257	0.00992	47.4416	0.01043	47.5146	0.01001
		46.6208	0.0069	46.5433	0.00977	46.5257	0.00925	46.4416	0.01071	46.5146	0.00982
		45.6208	0.00632	45.5433	0.01038	45.5257	0.01063	45.4416	0.01178	45.5146	0.00923
		44.6208	0.00648	44.5433	0.01216	44.5257	0.01055	44.4416	0.01321	44.5146	0.00994
		43.6208	0.00663	43.5433	0.01212	43.5257	0.0104	43.4416	0.01154	43.5146	0.00947
		42.6208	0.00695	42.5433	0.01096	42.5257	0.01051	42.4416	0.01087	42.5146	0.00978
		41.6208	0.00601	41.5433	0.00996	41.5257	0.00977	41.4416	0.0117	41.5146	0.00939
		40.6208	0.00648	40.5433	0.00915	40.5257	0.0091	40.4416	0.00907	40.5146	0.00888
		39.6208	0.00716	39.5433	0.00872	39.5257	0.00813	39.4416	0.00911	39.5146	0.00943
		38.6208	0.00695	38.5433	0.00946	38.5257	0.00943	38.4416	0.01178	38.5146	0.00923
		37.6208	0.00648	37.5433	0.00988	37.5257	0.00832	37.4416	0.01063	37.5146	0.00892
		36.6208	0.00632	36.5433	0.00911	36.5257	0.00854	36.4416	0.01003	36.5146	0.00896
		35.6208	0.00533	35.5433	0.00888	35.5257	0.00869	35.4416	0.00955	35.5146	0.0088
		34.6208	0.00465	34.5433	0.00942	34.5257	0.00846	34.4416	0.00935	34.5146	0.00888
		33.6208	0.00585	33.5433	0.0095	33.5257	0.00783	33.4416	0.00967	33.5146	0.00868
		32.6208	0.00632	32.5433	0.00977	32.5257	0.0088	32.4416	0.00979	32.5146	0.00837
		31.6208	0.0059	31.5433	0.01085	31.5257	0.00869	31.4416	0.01102	31.5146	0.00861
		30.6208	0.00564	30.5433	0.01077	30.5257	0.00951	30.4416	0.01178	30.5146	0.00912
		29.6208	0.00606	29.5433	0.0117	29.5257	0.01044	29.4416	0.01178	29.5146	0.00943
		28.6208	0.00548	28.5433	0.01278	28.5257	0.01126	28.4416	0.01182	28.5146	0.0124
		27.6208	0.00642	27.5433	0.01428	27.5257	0.0145	27.4416	0.01489	27.5146	0.01185
		26.6208	0.0071	26.5433	0.01463	26.5257	0.01413	26.4416	0.01628	26.5146	0.01236
		25.6208	0.0069	25.5433	0.01525	25.5257	0.01354	25.4416	0.01747	25.5146	0.01346
		24.6208	0.00622	24.5433	0.01467	24.5257	0.01268	24.4416	0.01628	24.5146	0.0124
		23.6208	0.00747	23.5433	0.01224	23.5257	0.01249	23.4416	0.0121	23.5146	0.01217
		22.6208	0.0071	22.5433	0.0105	22.5257	0.01115	22.4416	0.0119	22.5146	0.01162
		21.6208	0.00831	21.5433	0.01158	21.5257	0.01104	21.4416	0.01154	21.5146	0.01045
		20.6208	0.0093	20.5433	0.01065	20.5257	0.01119	20.4416	0.01194	20.5146	0.01131
		19.6208	0.00992	19.5433	0.01011	19.5257	0.01115	19.4416	0.01126	19.5146	0.01146
		18.6208	0.01045	18.5433	0.01204	18.5257	0.01156	18.4416	0.01162	18.5146	0.01201
		17.6208	0.00935	17.5433	0.01258	17.5257	0.01238	17.4416	0.01178	17.5146	0.01146
		16.6208	0.00878	16.5433	0.01177	16.5257	0.01134	16.4416	0.01218	16.5146	0.01064
		15.6208	0.00914	15.5433	0.01077	15.5257	0.00962	15.4416	0.01182	15.5146	0.01001
		14.6208	0.00846	14.5433	0.01085	14.5257	0.01007	14.4416	0.01118	14.5146	0.01064
		13.6208	0.00747	13.5433	0.00938	13.5257	0.01007	13.4416	0.01102	13.5146	0.00943
		12.6208	0.00669	12.5433	0.00973	12.5257	0.00873	12.4416	0.01075	12.5146	0.0081
		11.6208	0.0058	11.5433	0.00838	11.5257	0.00805	11.4416	0.01035	11.5146	0.0081
		10.6208	0.00559	10.5433	0.00745	10.5257	0.00899	10.4416	0.00903	10.5146	0.00771
		9.6208	0.00512	9.5433	0.00737	9.5257	0.0085	9.4416	0.00892	9.5146	0.00837
		8.6208	0.00407	8.5433	0.00683	8.5257	0.00701	8.4416	0.0082	8.5146	0.00732
		7.6208	0.00345	7.5433	0.00575	7.5257	0.00485	7.4416	0.00712	7.5146	0.00579
		6.6208	0.00282	6.5433	0.00463	6.5257	0.00418	6.4416	0.00414	6.5146	0.00462
		5.6208	0.00261	5.5433	0.00378	5.5257	0.00328	5.4416	0.0047	5.5146	0.0034
		4.6208	0.00183	4.5433	0.00282	4.5257	0.0035	4.4416	0.00442	4.5146	0.00317
		3.6208	0.00146	3.5433	0.00262	3.5257	0.00254	3.4416	0.00291	3.5146	0.00223
		2.6208	0.000888007	2.5433	0.00185	2.5257	0.00175	2.4416	0.00191	2.5146	0.00145
		1.6208	0.000417885	1.5433	0.000771962	1.5257	0.000894888	1.4416	0.000597014	1.5146	0.000625929
		0.6208	0.000261178	0.5433	7.71962e-05	0.5257	7.45741e-05	0.4416	3.9801e-05	0.5146	0.000391206
		-0.3792	0	-0.4567	0	-0.4743	0.000111861	-0.5584	3.9801e-05	-0.4854	0
		-1.3792	5.22357e-05	-1.4567	0	-1.4743	0	-1.5584	0	-1.4854	0

## Sheet: Figure 2f
	Figure 2f	Binding energy (eV)	Intensity (arb. units)	Intensity (arb. units)	Intensity (arb. units)	Intensity (arb. units)	Intensity (arb. units)
		413.036	4679.44	4679.44	4679.44	4679.44	4679.44
		412.936	4680.77	4680.77	4680.77	4680.77	4680.77
		412.836	4683.97	4683.97	4683.97	4683.97	4683.97
		412.736	4688.81	4688.81	4688.81	4688.81	4688.81
		412.636	4694.46	4694.46	4694.46	4694.46	4694.46
		412.536	4699.65	4699.65	4699.65	4699.65	4699.65
		412.436	4702.99	4702.99	4702.99	4702.99	4702.99
		412.336	4703.34	4703.34	4703.34	4703.34	4703.34
		412.236	4700.09	4700.09	4700.09	4700.09	4700.09
		412.136	4693.41	4693.41	4693.41	4693.41	4693.41
		412.036	4684.24	4684.24	4684.24	4684.24	4684.24
		411.936	4674.16	4674.16	4674.16	4674.16	4674.16
		411.836	4665.01	4665.01	4665.01	4665.01	4665.01
		411.736	4658.48	4658.48	4658.48	4658.48	4658.48
		411.636	4655.72	4655.72	4655.72	4655.72	4655.72
		411.536	4657.02	4657.02	4657.02	4657.02	4657.02
		411.436	4661.82	4661.82	4661.82	4661.82	4661.82
		411.336	4668.76	4668.76	4668.76	4668.76	4668.76
		411.236	4676.06	4676.06	4676.06	4676.06	4676.06
		411.136	4681.89	4681.89	4681.89	4681.89	4681.89
		411.036	4684.76	4684.76	4684.76	4684.76	4684.76
		410.936	4683.81	4683.81	4683.81	4683.81	4683.81
		410.836	4678.96	4678.96	4678.96	4678.96	4678.96
		410.736	4670.86	4670.86	4670.86	4670.86	4670.86
		410.636	4660.74	4660.74	4660.74	4660.74	4660.74
		410.536	4650.07	4650.07	4650.07	4650.07	4650.07
		410.436	4640.31	4640.31	4640.31	4640.31	4640.31
		410.336	4632.57	4632.57	4632.57	4632.57	4632.57
		410.236	4627.52	4627.52	4627.52	4627.52	4627.52
		410.136	4625.31	4625.31	4625.31	4625.31	4625.31
		410.036	4625.67	4625.67	4625.67	4625.67	4625.67
		409.936	4628.13	4628.13	4628.13	4628.13	4628.13
		409.836	4632.13	4632.13	4632.13	4632.13	4632.13
		409.736	4637.23	4637.23	4637.23	4637.23	4637.23
		409.636	4643.1	4643.1	4643.1	4643.1	4643.1
		409.536	4649.54	4649.54	4649.54	4649.54	4649.54
		409.436	4656.41	4656.41	4656.41	4656.41	4656.41
		409.336	4663.53	4663.53	4663.53	4663.53	4663.53
		409.236	4670.62	4670.62	4670.62	4670.62	4670.62
		409.136	4677.34	4677.34	4677.34	4677.34	4677.34
		409.036	4683.28	4683.28	4683.28	4683.28	4683.28
		408.936	4688.08	4688.08	4688.08	4688.08	4688.08
		408.836	4691.45	4691.45	4691.45	4691.45	4691.45
		408.736	4693.26	4693.26	4693.26	4693.26	4693.26
		408.636	4693.58	4693.58	4693.58	4693.58	4693.58
		408.536	4692.71	4692.71	4692.71	4692.71	4692.71
		408.436	4691.15	4691.15	4691.15	4691.15	4691.15
		408.336	4689.58	4689.58	4689.58	4689.58	4689.58
		408.236	4688.72	4688.72	4688.72	4688.72	4688.72
		408.136	4689.21	4689.21	4689.21	4689.21	4689.21
		408.036	4691.41	4691.41	4691.41	4691.41	4691.41
		407.936	4695.3	4695.3	4695.3	4695.3	4695.3
		407.836	4700.43	4700.43	4700.43	4700.43	4700.43
		407.736	4706.09	4706.09	4706.09	4706.09	4706.09
		407.636	4711.43	4711.43	4711.43	4711.43	4711.43
		407.536	4715.82	4715.82	4715.82	4715.82	4715.82
		407.436	4719.09	4719.09	4719.09	4719.09	4719.09
		407.336	4721.57	4721.57	4721.57	4721.57	4721.57
		407.236	4724.08	4724.08	4724.08	4724.08	4724.08
		407.136	4727.65	4727.65	4727.65	4727.65	4727.65
		407.036	4733.14	4733.14	4733.14	4733.14	4733.14
		406.936	4740.94	4740.94	4740.94	4740.94	4740.94
		406.836	4750.78	4750.78	4750.78	4750.78	4750.78
		406.736	4761.78	4761.78	4761.78	4761.78	4761.78
		406.636	4772.68	4772.68	4772.68	4772.68	4772.68
		406.536	4782.29	4782.29	4782.29	4782.29	4782.29
		406.436	4789.77	4789.77	4789.77	4789.77	4789.77
		406.336	4794.9	4794.9	4794.9	4794.9	4794.9
		406.236	4798.07	4798.07	4798.07	4798.07	4798.07
		406.136	4800.06	4800.06	4800.06	4800.06	4800.06
		406.036	4801.72	4801.72	4801.72	4801.72	4801.72
		405.936	4803.66	4803.66	4803.66	4803.66	4803.66
		405.836	4806.06	4806.06	4806.06	4806.06	4806.06
		405.736	4808.62	4808.62	4808.62	4808.62	4808.62
		405.636	4810.72	4810.72	4810.72	4810.72	4810.72
		405.536	4811.66	4811.66	4811.67	4811.66	4811.67
		405.436	4810.85	4810.85	4810.86	4810.85	4810.86
		405.336	4807.93	4807.93	4807.95	4807.93	4807.95
		405.236	4802.82	4802.82	4802.85	4802.82	4802.85
		405.136	4795.68	4795.68	4795.73	4795.68	4795.73
		405.036	4786.8	4786.8	4786.88	4786.8	4786.88
		404.936	4776.6	4776.6	4776.73	4776.6	4776.73
		404.836	4765.65	4765.65	4765.86	4765.65	4765.86
		404.736	4754.63	4754.63	4754.96	4754.63	4754.96
		404.636	4744.39	4744.39	4744.9	4744.39	4744.9
		404.536	4735.81	4735.81	4736.6	4735.81	4736.6
		404.436	4729.68	4729.68	4730.88	4729.68	4730.88
		404.336	4726.5	4726.5	4728.29	4726.5	4728.29
		404.236	4726.3	4726.31	4728.98	4726.3	4728.98
		404.136	4728.66	4728.66	4732.6	4728.66	4732.6
		404.036	4732.69	4732.7	4738.44	4732.69	4738.44
		403.936	4737.35	4732.69	4741	4732.68	4741
		403.836	4741.67	4732.66	4744.56	4732.66	4744.57
		403.736	4745.14	4732.64	4749.48	4732.62	4749.49
		403.636	4747.92	4732.6	4756.19	4732.58	4756.22
		403.536	4750.94	4732.57	4765.25	4732.53	4765.29
		403.436	4755.85	4732.53	4777.34	4732.47	4777.4
		403.336	4764.85	4732.47	4793.28	4732.38	4793.38
		403.236	4780.32	4732.4	4814.18	4732.25	4814.33
		403.136	4804.54	4732.29	4841.06	4732.05	4841.3
		403.036	4839.39	4732.12	4875.21	4731.76	4875.57
		402.936	4886.23	4731.89	4918.02	4731.34	4918.57
		402.836	4945.85	4731.59	4970.99	4730.75	4971.83
		402.736	5018.72	4731.23	5035.66	4729.97	5036.92
		402.636	5105.12	4730.81	5113.58	4728.95	5115.45
		402.536	5205.43	4730.4	5206.39	4727.65	5209.13
		402.436	5320.19	4730.03	5314.66	4726.03	5318.66
		402.336	5449.93	4729.83	5438.81	4724.06	5444.59
		402.236	5594.89	4729.93	5578.53	4721.69	5586.77
		402.136	5754.55	4730.55	5732.56	4718.87	5744.23
		402.036	5927.16	4731.96	5898.55	4715.58	5914.93
		401.936	6109.47	4734.54	6072.95	4711.78	6095.71
		401.836	6296.63	4738.78	6250.78	4707.46	6282.09
		401.736	6482.5	4745.28	6425.65	4702.63	6468.31
		401.636	6660.19	4754.83	6590.51	4697.29	6648.04
		401.536	6822.72	4768.34	6737.75	4691.5	6814.59
		401.436	6963.84	4786.91	6859.86	4685.31	6961.46
		401.336	7078.61	4811.78	6949.99	4678.78	7082.98
		401.236	7164	4844.35	7002.57	4672.01	7174.91
		401.136	7219.07	4886.11	7013.06	4665.07	7234.1
		401.036	7245.16	4938.62	6981.59	4658.04	7262.17
		400.936	7245.7	5003.4	6909.75	4650.99	7262.16
		400.836	7225.92	5081.9	6801.4	4643.97	7239.33
		400.736	7192.3	5175.48	6662.32	4637.03	7200.78
		400.636	7151.94	5284.69	6499.55	4630.18	7154.07
		400.536	7111.79	5409.68	6320.7	4623.41	7106.97
		400.436	7077.91	5549.87	6133.35	4616.72	7066.5
		400.336	7054.86	5703.74	5944.84	4610.08	7038.5
		400.236	7045.23	5868.66	5761.07	4603.44	7026.29
		400.136	7049.52	6040.88	5586.67	4596.78	7030.77
		400.036	7066.13	6215.44	5425.02	4590.05	7050.41
		399.936	7091.66	6386.34	5278.26	4583.23	7081.37
		399.836	7121.25	6546.77	5147.47	4576.32	7117.92
		399.736	7149.05	6689.52	5033.28	4569.31	7153.49
		399.636	7168.64	6807.49	4934.66	4562.22	7179.92
		399.536	7173.6	6894.31	4850.58	4555.11	7189.79
		399.436	7158.05	6944.45	4779.75	4548.01	7176.19
		399.336	7117.28	6954.97	4720.7	4541.01	7134.66
		399.236	7048.3	6925.15	4671.95	4534.18	7062.92
		399.136	6950.27	6856.4	4632.05	4527.6	6960.86
		399.036	6824.67	6752.3	4599.83	4521.34	6830.79
		398.936	6675.2	6618.17	4573.83	4515.47	6676.52
		398.836	6507.23	6460.57	4552.96	4510.04	6503.5
		398.736	6327.08	6286.71	4536.32	4505.09	6317.94
		398.636	6141.16	6103.77	4523.11	4500.63	6126.25
		398.536	5955.2	5918.49	4512.67	4496.67	5934.5
		398.436	5773.69	5736.73	4504.46	4493.19	5748
		398.336	5599.76	5563.25	4498.05	4490.17	5571.13
		398.236	5435.35	5401.64	4493.05	4487.6	5407.09
		398.136	5281.61	5254.38	4489.16	4485.43	5258.11
		398.036	5139.4	5122.96	4486.18	4483.65	5125.48
		397.936	5009.71	5007.6	4483.91	4482.22	5009.29
		397.836	4893.81	4908.01	4482.21	4481.09	4909.13
		397.736	4793.09	4823.34	4480.98	4480.24	4824.07
		397.636	4708.77	4752.4	4480.1	4479.62	4752.88
		397.536	4641.42	4693.77	4479.49	4479.18	4694.08
		397.436	4590.56	4645.94	4479.07	4478.88	4646.14
		397.336	4554.58	4607.41	4478.79	4478.67	4607.53
		397.236	4530.79	4576.73	4478.61	4478.53	4576.8
		397.136	4515.88	4552.58	4478.47	4478.43	4552.63
		397.036	4506.49	4533.79	4478.38	4478.35	4533.81
		396.936	4499.78	4519.32	4478.31	4478.29	4519.34
		396.836	4493.87	4508.32	4478.26	4478.25	4508.33
		396.736	4488.03	4500.07	4478.23	4478.22	4500.07
		396.636	4482.51	4493.93	4478.21	4478.21	4493.94
		396.536	4478.21	4489.42	4478.21	4478.21	4489.42
		396.436	4476.2	4484.11	4476.2	4476.2	4484.11
		396.336	4477.29	4482.82	4477.29	4477.29	4482.82
		396.236	4481.71	4485.54	4481.71	4481.71	4485.54
		396.136	4489.08	4491.71	4489.08	4489.08	4491.71
		396.036	4498.47	4500.25	4498.47	4498.47	4500.25
		395.936	4508.65	4509.85	4508.65	4508.65	4509.85
		395.836	4518.35	4519.15	4518.35	4518.35	4519.15
		395.736	4526.53	4527.05	4526.53	4526.53	4527.05
		395.636	4532.46	4532.81	4532.46	4532.46	4532.81
		395.536	4535.86	4536.09	4535.86	4535.86	4536.09
		395.436	4536.82	4536.96	4536.82	4536.82	4536.96
		395.336	4535.72	4535.81	4535.72	4535.72	4535.81
		395.236	4533.13	4533.18	4533.13	4533.13	4533.18
		395.136	4529.61	4529.65	4529.61	4529.61	4529.65
		395.036	4525.62	4525.64	4525.62	4525.62	4525.64
		394.936	4521.35	4521.37	4521.35	4521.35	4521.37
		394.836	4516.76	4516.77	4516.76	4516.76	4516.77
		394.736	4511.59	4511.59	4511.59	4511.59	4511.59
		394.636	4505.57	4505.57	4505.57	4505.57	4505.57
		394.536	4498.63	4498.63	4498.63	4498.63	4498.63
		394.436	4491.08	4491.08	4491.08	4491.08	4491.08
		394.336	4483.63	4483.63	4483.63	4483.63	4483.63
		394.236	4477.3	4477.3	4477.3	4477.3	4477.3
		394.136	4473.16	4473.16	4473.16	4473.16	4473.16
		394.036	4471.97	4471.97	4471.97	4471.97	4471.97
		393.936	4473.89	4473.89	4473.89	4473.89	4473.89
		393.836	4478.43	4478.43	4478.43	4478.43	4478.43
		393.736	4484.47	4484.47	4484.47	4484.47	4484.47
		393.636	4490.67	4490.67	4490.67	4490.67	4490.67
		393.536	4495.81	4495.81	4495.81	4495.81	4495.81
		393.436	4499.19	4499.19	4499.19	4499.19	4499.19
		393.336	4500.73	4500.73	4500.73	4500.73	4500.73
		393.236	4500.93	4500.93	4500.93	4500.93	4500.93
		393.136	4500.55	4500.55	4500.55	4500.55	4500.55
		393.036	4500.24	4500.24	4500.24	4500.24	4500.24
		--	--	--	--	--
		402.936	4907	4867.21	4631.29	4631.16
		--	--	--	--	--
		402.836	4899	4928.74	4631.13	4630.92
		--	--	--	--	--
		402.736	5029	5002.52	4630.9	4630.57
		--	--	--	--	--
		402.636	5133	5089.86	4630.65	4630.12
		--	--	--	--	--
		402.536	5188	5191.88	4630.45	4629.62
		--	--	--	--	--
		402.436	5383	5309.15	4630.22	4628.94
		--	--	--	--	--
		402.336	5466	5441.91	4630.15	4628.19
		--	--	--	--	--
		402.236	5539	5589.62	4630.34	4627.38
		--	--	--	--	--
		402.136	5703	5750.77	4630.86	4626.42
		--	--	--	--	--
		402.036	5897	5922.9	4631.84	4625.28
		--	--	--	--	--
		401.936	6065	6102.46	4633.58	4623.99
		--	--	--	--	--
		401.836	6261	6284.75	4636.43	4622.52
		--	--	--	--	--
		401.736	6499	6464.02	4640.75	4620.84
		--	--	--	--	--
		401.636	6719	6633.76	4647.1	4618.96
		--	--	--	--	--
		401.536	6874	6787.04	4656.24	4616.94
		--	--	--	--	--
		401.436	6982	6916.95	4669.27	4614.83
		--	--	--	--	--
		401.336	7088	7017.08	4687.08	4612.61
		--	--	--	--	--
		401.236	7163	7082.21	4710.93	4610.33
		--	--	--	--	--
		401.136	7288	7108.7	4742.18	4607.93
		--	--	--	--	--
		401.036	7175	7095.18	4783.05	4605.63
		--	--	--	--	--
		400.936	7315	7042.05	4834.77	4603.2
		--	--	--	--	--
		400.836	7296	6952.18	4899.17	4600.79
		--	--	--	--	--
		400.736	7244	6830.18	4977.99	4598.42
		--	--	--	--	--
		400.636	7112	6682.06	5073.38	4596.17
		--	--	--	--	--
		400.536	6985	6514.62	5186.2	4594.03
		--	--	--	--	--
		400.436	7087	6334.69	5316.49	4591.8
		--	--	--	--	--
		400.336	7008	6149.22	5464.04	4589.64
		--	--	--	--	--
		400.236	7030	5964.22	5627.68	4587.45
		--	--	--	--	--
		400.136	6940	5784.96	5804.45	4585.35
		--	--	--	--	--
		400.036	7191	5615.19	5989.32	4583.01
		--	--	--	--	--
		399.936	7100	5458.14	6176.79	4580.76
		--	--	--	--	--
		399.836	7049	5315.65	6359.43	4578.55
		--	--	--	--	--
		399.736	7101	5188.55	6528.35	4576.29
		--	--	--	--	--
		399.636	7211	5076.91	6675.05	4573.93
		--	--	--	--	--
		399.536	7157	4980.41	6791.46	4571.62
		--	--	--	--	--
		399.436	7245	4898.09	6869.99	4569.22
		--	--	--	--	--
		399.336	7101	4828.84	6904.3	4566.96
		--	--	--	--	--
		399.236	7016	4771.23	6893.55	4564.76
		--	--	--	--	--
		399.136	7110	4723.67	6838.15	4562.48
		--	--	--	--	--
		399.036	6881	4685.03	6741.69	4560.41
		--	--	--	--	--
		398.936	6626	4653.99	6608.67	4558.56
		--	--	--	--	--
		398.836	6520	4629.19	6448.51	4556.8
		--	--	--	--	--
		398.736	6303	4609.63	6269.76	4555.24
		--	--	--	--	--
		398.636	6113	4594.34	6080.92	4553.84
		--	--	--	--	--
		398.536	5933	4582.47	5890.07	4552.61
		--	--	--	--	--
		398.436	5746	4573.36	5704.32	4551.54
		--	--	--	--	--
		398.336	5556	4566.44	5528.94	4550.64
		--	--	--	--	--
		398.236	5428	4561.19	5367.65	4549.85
		--	--	--	--	--
		398.136	5321	4557.22	5223.36	4549.16
		--	--	--	--	--
		398.036	5218	4554.24	5096.88	4548.56
		--	--	--	--	--
		397.936	4990	4552.13	4988.06	4548.17
		--	--	--	--	--
		397.836	4858	4550.63	4896.08	4547.89
		--	--	--	--	--
		397.736	4778	4549.56	4819.98	4547.68
		--	--	--	--	--
		397.636	4687	4548.83	4758.03	4547.56
		--	--	--	--	--
		397.536	4659	4548.32	4708.1	4547.46
		--	--	--	--	--
		397.436	4555	4548.02	4668.51	4547.45
		--	--	--	--	--
		397.336	4493	4547.78	4637.59	4547.4
		--	--	--	--	--
		397.236	4543	4547.65	4613.92	4547.4
		--	--	--	--	--
		397.136	4563	4547.55	4595.85	4547.39
		--	--	--	--	--
		397.036	4466	4547.42	4582.18	4547.31
		--	--	--	--	--
		396.936	4540	4547.37	4572.1	4547.31
		--	--	--	--	--
		396.836	4605	4547.3	4564.74	4547.26
		--	--	--	--	--
		396.736	4497	4547.24	4559.39	4547.21
		--	--	--	--	--
		396.636	4396	4547.09	4555.45	4547.08
		--	--	--	--	--
		396.536	4463	4547.01	4552.68	4547
		--	--	--	--	--
		396.436	4547	4547.01	4550.84	4547
		--	--	--	--	--
		396.336	4374	4374	4376.56	4374
		--	--	--	--	--
		396.236	4465	4465	4466.68	4465
		--	--	--	--	--
		396.136	4526	4526	4527.09	4526
		--	--	--	--	--
		396.036	4494	4494	4494.7	4494
		--	--	--	--	--
		395.936	4559	4559	4559.45	4559
		--	--	--	--	--
		395.836	4524	4524	4524.28	4524
		--	--	--	--	--
		395.736	4542	4542	4542.17	4542
		--	--	--	--	--
		395.636	4456	4456	4456.11	4456
		--	--	--	--	--
		395.536	4560	4560	4560.07	4560
		--	--	--	--	--
		395.436	4504	4504	4504.04	4504
		--	--	--	--	--
		395.336	4576	4576	4576.02	4576
		--	--	--	--	--
		395.236	4604	4604	4604.01	4604
		--	--	--	--	--
		395.136	4531	4531	4531.01	4531
		--	--	--	--	--
		395.036	4465	4465	4465	4465
		--	--	--	--	--
		394.936	4473	4473	4473	4473
		--	--	--	--	--
		394.836	4537	4537	4537	4537
		--	--	--	--	--
		394.736	4476	4476	4476	4476
		--	--	--	--	--
		394.636	4569	4569	4569	4569
		--	--	--	--	--
		394.536	4548	4548	4548	4548
		--	--	--	--	--
		394.436	4432	4432	4432	4432
		--	--	--	--	--
		394.336	4457	4457	4457	4457
		--	--	--	--	--
		394.236	4602	4602	4602	4602
		--	--	--	--	--
		394.136	4482	4482	4482	4482
		--	--	--	--	--
		394.036	4333	4333	4333	4333
		--	--	--	--	--
		393.936	4392	4392	4392	4392
		--	--	--	--	--
		393.836	4571	4571	4571	4571
		--	--	--	--	--
		393.736	4488	4488	4488	4488
		--	--	--	--	--
		393.636	4469	4469	4469	4469
		--	--	--	--	--
		393.536	4536	4536	4536	4536
		--	--	--	--	--
		393.436	4500	4500	4500	4500
		--	--	--	--	--
		393.336	4580	4580	4580	4580
		--	--	--	--	--
		393.236	4493	4493	4493	4493
		--	--	--	--	--
		393.136	4460	4460	4460	4460
		--	--	--	--	--
		393.036	4386	4386	4386	4386

## Sheet: Figure 2g
		raw SWNT		long-SWNT		short-SWNT		sc-SWNT		sa-SWNT
	Figure 2g	Raman shift (cm-1)	Intensity (arb. units)	Raman shift (cm-1)	Intensity (arb. units)	Raman shift (cm-1)	Intensity (arb. units)	Raman shift (cm-1)	Intensity (arb. units)	Raman shift (cm-1)	Intensity (arb. units)
		530.73	208.418	530.73	377.165	530.73	326.938	530.73	360.39	530.73	249.57
		532.474	223.182	532.474	347.596	532.474	310.876	532.474	347.603	532.474	239.731
		534.217	197.847	534.217	311.451	534.217	283.309	534.217	321.993	534.217	241.414
		535.961	196.571	535.961	306.545	535.961	278.752	535.961	285.696	535.961	216.761
		537.704	189.949	537.704	299.994	537.704	267.292	537.704	304.967	537.704	226.673
		539.448	199.367	539.448	267.137	539.448	255.832	539.448	287.905	539.448	226.71
		541.19	199.428	541.19	280.316	541.19	239.769	541.19	292.216	541.19	225.101
		542.931	172.756	542.931	270.477	542.931	226.007	542.931	268.743	542.931	205.387
		544.673	182.173	544.673	285.301	544.673	239.858	544.673	258.093	544.673	208.716
		546.415	178.225	546.415	283.682	546.415	230.699	546.415	264.541	546.415	208.752
		548.157	170.266	548.157	278.776	548.157	244.55	548.157	264.577	548.157	213.727
		549.896	173	549.896	282.09	549.896	230.789	549.896	251.79	549.896	220.348
		551.637	178.408	551.637	254.165	551.637	223.93	551.637	275.336	551.637	213.801
		553.378	173.123	553.378	252.547	553.378	237.781	553.378	241.177	553.378	213.838
		555.118	171.847	555.118	272.303	555.118	221.719	555.118	273.271	555.118	222.104
		556.856	163.888	556.856	265.753	556.856	212.56	556.856	264.759	556.856	202.389
		558.596	169.297	558.596	275.643	558.596	244.819	558.596	254.109	558.596	220.532
		560.335	165.347	560.335	269.093	560.335	235.66	560.335	256.283	560.335	227.153
		562.072	174.766	562.072	274.051	562.072	228.802	562.072	247.77	562.072	207.438
		563.811	168.143	563.811	269.144	563.811	205.837	563.811	243.532	563.811	204.182
		565.549	164.194	565.549	257.661	565.549	194.376	565.549	243.568	565.549	219.033
		567.285	157.572	567.285	259.331	567.285	226.635	567.285	254.291	567.285	233.884
		569.023	154.96	569.023	264.289	569.023	217.476	569.023	239.366	569.023	220.754
		570.76	179.081	570.76	284.045	570.76	208.317	570.76	239.403	570.76	214.207
		572.495	169.786	572.495	261.053	572.495	224.469	572.495	226.616	572.495	230.704
		574.232	171.184	574.232	266.011	574.232	222.213	574.232	252.299	574.232	197.82
		575.968	167.235	575.968	261.105	575.968	217.656	575.968	239.512	575.968	199.503
		577.702	168.633	577.702	266.063	577.702	206.195	577.702	243.823	577.702	222.584
		579.438	171.367	579.438	243.071	579.438	222.347	579.438	239.584	579.438	197.931
		581.173	186.132	581.173	259.538	581.173	213.188	581.173	273.816	581.173	222.658
		582.906	166.143	582.906	264.496	582.906	210.932	582.906	261.029	582.906	211.172
		584.641	176.898	584.641	271.099	584.641	208.676	584.641	241.831	584.641	207.917
		586.373	171.612	586.373	272.769	586.373	227.129	586.373	256.828	586.373	207.954
		588.107	174.347	588.107	267.863	588.107	211.067	588.107	229.079	588.107	196.469
		589.841	174.407	589.841	251.447	589.841	231.821	589.841	261.174	589.841	216.258
		591.572	177.142	591.572	264.626	591.572	227.263	591.572	248.387	591.572	214.649
		593.305	170.52	593.305	258.075	593.305	241.113	593.305	259.109	593.305	224.562
		595.036	157.214	595.036	248.237	595.036	220.449	595.036	233.499	595.036	199.909
		596.768	179.999	596.768	264.704	596.768	222.795	596.768	259.182	596.768	213.114
		598.498	174.713	598.498	268.018	598.498	213.636	598.498	244.258	598.498	219.735
		600.23	157.398	600.23	241.737	600.23	206.778	600.23	259.254	600.23	211.541
		601.959	172.162	601.959	259.849	601.959	216.027	601.959	242.193	601.959	204.994
		603.69	176.234	603.69	266.451	603.69	213.77	603.69	250.778	603.69	198.447
		605.419	158.918	605.419	281.275	605.419	218.417	605.419	250.815	605.419	214.944
		607.149	176.356	607.149	261.571	607.149	234.569	607.149	250.851	607.149	205.105
		608.877	177.754	608.877	251.732	608.877	227.711	608.877	246.613	608.877	221.602
		610.607	179.152	610.607	274.776	610.607	218.552	610.607	257.335	610.607	236.452
		612.334	172.53	612.334	276.446	612.334	237.005	612.334	265.92	612.334	215.091
		614.063	180.611	614.063	263.319	614.063	230.147	614.063	261.682	614.063	226.65
		615.79	169.979	615.79	274.854	615.79	234.794	615.79	244.621	615.79	210.227
		617.518	191.427	617.518	261.727	617.518	241.741	617.518	266.029	617.518	226.724
		619.245	174.111	619.245	263.396	619.245	218.776	619.245	257.517	619.245	211.947
		620.972	166.152	620.972	256.846	620.972	221.122	620.972	244.73	620.972	208.692
		622.698	171.56	622.698	265.092	622.698	232.672	622.698	266.138	622.698	233.419
		624.425	168.948	624.425	258.542	624.425	235.018	624.425	251.214	624.425	223.58
		626.15	173.019	626.15	263.5	626.15	221.257	626.15	255.525	626.15	202.219
		627.876	173.081	627.876	253.661	627.876	223.603	627.876	261.973	627.876	217.069
		629.6	171.805	629.6	260.264	629.6	212.142	629.6	253.46	629.6	220.398
		631.324	178.55	631.324	265.222	631.324	221.391	631.324	232.124	631.324	218.789
		633.049	181.284	633.049	255.383	633.049	203.028	633.049	255.67	633.049	208.95
		634.772	159.959	634.772	250.477	634.772	226.083	634.772	249.295	634.772	228.739
		636.497	168.039	636.497	255.435	636.497	203.118	636.497	266.429	636.497	217.253
		638.22	164.091	638.22	242.308	638.22	235.377	638.22	247.229	638.22	207.414
		639.942	186.875	639.942	268.64	639.942	228.519	639.942	253.677	639.942	215.681
		641.666	164.213	641.666	240.716	641.666	217.059	641.666	238.753	641.666	212.426
		643.387	178.977	643.387	281.845	643.387	214.801	643.387	240.927	643.387	204.233
		645.108	184.386	645.108	262.141	645.108	244.759	645.108	266.61	645.108	220.73
		646.831	195.141	646.831	260.523	646.831	205.687	646.831	245.274	646.831	217.475
		648.552	183.171	648.552	250.684	648.552	231.043	648.552	262.408	648.552	202.698
		650.272	187.243	650.272	265.507	650.272	214.981	650.272	236.798	650.272	210.965
		651.994	183.294	651.994	260.601	651.994	238.036	651.994	277.441	651.994	222.524
		653.713	187.365	653.713	250.761	653.713	240.382	653.713	266.791	653.713	230.791
		655.432	168.712	655.432	267.229	655.432	228.921	655.432	264.691	655.432	234.119
		657.153	203.527	657.153	278.763	657.153	212.859	657.153	239.08	657.153	217.696
		658.872	198.242	658.872	270.569	658.872	233.613	658.872	251.94	658.872	199.627
		660.59	192.956	660.59	272.239	660.59	226.755	660.59	266.937	660.59	217.77
		662.31	201.037	662.31	270.621	662.31	229.101	662.31	266.973	662.31	221.099
		664.027	195.752	664.027	273.935	664.027	215.34	664.027	281.97	664.027	216.197
		665.745	195.814	665.745	270.673	665.745	229.191	665.745	264.909	665.745	219.526
		667.462	202.558	667.462	275.631	667.462	220.031	667.462	260.67	667.462	214.625
		669.18	198.609	669.18	275.657	669.18	215.474	669.18	258.569	669.18	219.601
		670.896	194.66	670.896	259.242	670.896	220.121	670.896	252.194	670.896	219.638
		672.612	192.048	672.612	278.997	672.612	243.176	672.612	290.701	672.612	227.904
		674.328	196.119	674.328	265.87	674.328	227.114	674.328	247.992	674.328	214.773
		676.045	193.507	676.045	274.116	676.045	217.955	676.045	248.029	676.045	221.394
		677.76	196.241	677.76	282.363	677.76	243.311	677.76	269.437	677.76	216.493
		679.475	185.609	679.475	257.727	679.475	245.657	679.475	237.415	679.475	214.884
		681.189	181.661	681.189	274.194	681.189	208.885	681.189	256.687	681.189	214.921
		682.903	187.068	682.903	267.643	682.903	231.94	682.903	233.213	682.903	228.125
		684.619	208.517	684.619	270.958	684.619	222.781	684.619	267.445	684.619	218.286
		686.332	188.527	686.332	252.898	686.332	238.933	686.332	250.384	686.332	226.553
		688.045	181.905	688.045	275.942	688.045	202.162	688.045	252.556	688.045	196.962
		689.758	177.956	689.758	272.679	689.758	225.217	689.758	252.593	689.758	229.919
		691.47	178.018	691.47	254.62	691.47	225.262	691.47	254.766	691.47	225.017
		693.182	188.772	693.182	239.848	693.182	227.607	693.182	246.254	693.182	231.639
		694.894	188.833	694.894	261.248	694.894	206.942	694.894	229.192	694.894	203.694
		696.607	183.548	696.607	254.697	696.607	220.793	696.607	263.424	696.607	187.271
		698.319	176.926	698.319	253.079	698.319	197.828	698.319	248.5	698.319	211.998
		700.029	178.324	700.029	230.087	700.029	225.485	700.029	237.85	700.029	213.68
		701.74	178.385	701.74	236.69	701.74	220.928	701.74	237.886	701.74	223.593
		703.45	181.119	703.45	253.157	703.45	227.876	703.45	237.923	703.45	215.4
		705.16	175.834	705.16	258.115	705.16	221.017	705.16	235.822	705.16	210.499
		706.869	169.212	706.869	241.7	706.869	211.858	706.869	237.995	706.869	208.89
		708.578	158.579	708.578	248.302	708.578	198.097	708.578	238.032	708.578	179.299
		710.287	193.394	710.287	238.463	710.287	205.045	710.287	244.48	710.287	207.317
		711.997	174.742	711.997	240.133	711.997	207.391	711.997	225.281	711.997	218.876
		713.706	186.833	713.706	243.447	713.706	232.747	713.706	231.729	713.706	194.223
		715.413	185.557	715.413	261.559	715.413	216.685	715.413	221.079	715.413	184.384
		717.121	202.995	717.121	233.634	717.121	207.525	717.121	253.174	717.121	205.819
		718.828	185.68	718.828	227.084	718.828	214.473	718.828	236.113	718.828	207.502
		720.535	195.098	720.535	235.33	720.535	184.605	720.535	238.286	720.535	219.061
		722.242	181.792	722.242	235.356	722.242	212.262	722.242	249.009	722.242	187.824
		723.948	184.527	723.948	223.873	723.948	221.511	723.948	219.124	723.948	212.551
		725.654	169.885	725.654	246.917	725.654	219.255	725.654	214.886	725.654	224.11
		727.359	180.639	727.359	243.655	727.359	233.106	727.359	221.334	727.359	192.872
		729.065	175.354	729.065	251.901	729.065	217.044	729.065	240.605	729.065	199.493
		730.769	171.405	730.769	225.621	730.769	226.292	730.769	223.543	730.769	201.176
		732.474	170.129	732.474	227.291	732.474	198.725	732.474	257.776	732.474	199.567
		734.178	171.527	734.178	248.691	734.178	217.178	734.178	230.028	734.178	196.312
		735.882	179.608	735.882	256.937	735.882	194.213	735.882	232.2	735.882	201.286
		737.586	174.323	737.586	245.455	737.586	214.967	737.586	238.648	737.586	206.261
		739.289	175.721	739.289	255.345	739.289	201.206	739.289	247.234	739.289	198.068
		740.992	170.435	740.992	258.66	740.992	219.659	740.992	223.76	740.992	214.565
		742.695	169.16	742.695	247.176	742.695	212.8	742.695	217.385	742.695	206.372
		744.395	185.261	744.395	240.626	744.395	208.242	744.395	225.97	744.395	196.534
		746.097	182.649	746.097	250.516	746.097	201.384	746.097	247.379	746.097	219.614
		747.799	176.027	747.799	237.389	747.799	222.138	747.799	226.043	747.799	206.483
		749.501	173.414	749.501	253.856	749.501	203.775	749.501	251.726	749.501	213.104
		751.202	185.506	751.202	263.747	751.202	224.529	751.202	260.311	751.202	231.247
		752.902	177.547	752.902	273.638	752.902	219.972	752.902	243.25	752.902	208.24
		754.603	189.638	754.603	255.579	754.603	226.919	754.603	239.012	754.603	213.214
		756.303	180.343	756.303	283.554	756.303	210.857	756.303	254.009	756.303	216.543
		758.003	196.444	758.003	265.495	758.003	233.912	758.003	262.594	758.003	221.518
		759.702	189.822	759.702	260.588	759.702	220.151	759.702	256.219	759.702	223.201
		761.399	192.556	761.399	250.75	761.399	229.4	761.399	247.706	761.399	223.238
		763.098	189.944	763.098	283.658	763.098	197.231	763.098	252.017	763.098	233.15
		764.797	207.382	764.797	270.531	764.797	220.286	764.797	249.916	764.797	223.311
		766.495	195.413	766.495	250.827	766.495	229.535	766.495	258.501	766.495	228.286
		768.193	211.514	768.193	265.651	768.193	229.579	768.193	235.028	768.193	223.385
		769.89	202.219	769.89	262.388	769.89	215.818	769.89	245.75	769.89	216.839
		771.586	183.567	771.586	252.549	771.586	215.863	771.586	260.747	771.586	228.397
		773.283	179.618	773.283	259.151	773.283	257.326	773.283	245.823	773.283	216.912
		774.979	197.056	774.979	265.754	774.979	197.545	774.979	275.781	774.979	231.763
		776.675	191.77	776.675	277.289	776.675	218.299	776.675	254.445	776.675	228.508
		778.371	183.812	778.371	272.383	778.371	222.946	778.371	263.03	778.371	203.855
		780.065	197.239	780.065	257.611	780.065	227.593	780.065	250.243	780.065	208.83
		781.76	207.994	781.76	259.281	781.76	223.035	781.76	267.377	781.76	213.804
		783.455	226.768	783.455	265.884	783.455	220.779	783.455	269.551	783.455	205.611
		785.15	242.87	785.15	279.063	785.15	209.319	785.15	241.802	785.15	200.71
		786.842	272.338	786.842	264.292	786.842	216.267	786.842	243.975	786.842	222.145
		788.536	284.429	788.536	262.673	788.536	225.516	788.536	235.463	788.536	220.536
		790.23	295.184	790.23	270.92	790.23	207.153	790.23	273.969	790.23	199.175
		791.924	237.768	791.924	269.301	791.924	230.208	791.924	252.633	791.924	204.15
		793.615	243.176	793.615	257.819	793.615	211.843	793.615	235.572	793.615	220.647
		795.307	228.533	795.307	251.268	795.307	225.694	795.307	227.059	795.307	209.162
		797	224.585	797	256.226	797	198.127	797	252.742	797	215.783
		798.69	207.269	798.69	254.608	798.69	207.376	798.69	242.093	798.69	217.465
		800.382	212.677	800.382	251.346	800.382	228.13	800.382	237.854	800.382	219.148
		802.073	204.718	802.073	243.15	802.073	223.573	802.073	246.44	802.073	194.495
		803.763	207.453	803.763	257.974	803.763	214.413	803.763	242.202	803.763	199.47
		805.453	218.208	805.453	249.779	805.453	216.759	805.453	276.434	805.453	196.215
		807.144	210.248	807.144	264.602	807.144	207.6	807.144	244.411	807.144	206.128
		808.832	203.626	808.832	248.187	808.832	228.354	808.832	248.722	808.832	217.686
		810.522	209.034	810.522	243.28	810.522	209.991	810.522	250.896	810.522	196.325
		812.212	206.422	812.212	231.797	812.212	244.551	812.212	255.207	812.212	202.946
		813.899	197.126	813.899	246.62	813.899	205.479	813.899	231.733	813.899	222.735
		815.588	198.524	815.588	240.069	815.588	205.524	815.588	240.319	815.588	206.312
		817.277	205.268	817.277	261.47	817.277	228.578	817.277	259.59	817.277	199.765
		818.963	186.617	818.963	249.986	818.963	219.419	818.963	261.764	818.963	199.802
		820.651	202.717	820.651	263.165	820.651	221.765	820.651	225.467	820.651	199.839
		822.337	188.076	822.337	256.614	822.337	224.111	822.337	238.327	822.337	211.398
		824.024	190.81	824.024	251.708	824.024	214.952	824.024	227.677	824.024	203.205
		825.711	188.198	825.711	243.513	825.711	208.094	825.711	264.046	825.711	208.179
		827.396	200.289	827.396	263.269	827.396	221.945	827.396	244.847	827.396	195.048
		829.082	189.657	829.082	253.43	829.082	205.883	829.082	238.472	829.082	203.315
		830.766	199.075	830.766	269.897	830.766	228.937	830.766	227.822	830.766	190.184
		832.452	200.473	832.452	264.99	832.452	217.477	832.452	244.956	832.452	218.203
		834.136	189.841	834.136	233.778	834.136	231.328	834.136	247.129	834.136	196.841
		835.821	196.585	835.821	265.043	835.821	229.072	835.821	223.656	835.821	223.214
		837.504	192.636	837.504	250.271	837.504	229.117	837.504	240.79	837.504	213.375
		839.188	200.717	839.188	243.721	839.188	217.657	839.188	245.101	839.188	210.12
		840.871	191.422	840.871	263.476	840.871	236.11	840.871	251.549	840.871	211.803
		842.554	215.544	842.554	276.656	842.554	240.755	842.554	262.271	842.554	223.362
		844.236	206.248	844.236	275.037	844.236	203.984	844.236	272.994	844.236	221.753
		845.919	212.992	845.919	261.91	845.919	240.845	845.919	243.109	845.919	216.852
		847.6	207.707	847.6	278.377	847.6	220.181	847.6	270.929	847.6	238.287
		849.283	242.522	849.283	276.759	849.283	252.44	849.283	251.73	849.283	216.926
		850.963	230.552	850.963	278.429	850.963	240.98	850.963	247.492	850.963	240.007
		852.645	241.307	852.645	278.455	852.645	254.831	852.645	268.901	852.645	231.813
		854.325	234.685	854.325	278.481	854.325	236.468	854.325	283.898	854.325	240.08
		856.006	245.44	856.006	263.71	856.006	248.017	856.006	286.071	856.006	233.533
		857.685	246.838	857.685	285.109	857.685	227.353	857.685	271.147	857.685	226.986
		859.366	252.245	859.366	281.847	859.366	234.301	859.366	273.321	859.366	227.023
		861.045	220.227	861.045	275.296	861.045	232.045	861.045	262.671	861.045	207.307
		862.723	213.604	862.723	270.39	862.723	232.09	862.723	262.707	862.723	220.512
		864.403	209.655	864.403	258.906	864.403	206.824	864.403	237.097	864.403	205.735
		866.08	205.706	866.08	258.933	866.08	229.879	866.08	260.643	866.08	207.418
		867.759	201.758	867.759	260.602	867.759	218.418	867.759	243.581	867.759	200.872
		869.436	195.135	869.436	267.205	869.436	213.861	869.436	260.715	869.436	214.076
		871.113	196.533	871.113	254.077	871.113	220.809	871.113	245.791	871.113	202.591
		872.791	195.257	872.791	267.257	872.791	211.65	872.791	243.69	872.791	209.212
		874.467	210.022	874.467	265.638	874.467	248.511	874.467	230.903	874.467	215.833
		876.142	202.064	876.142	265.665	876.142	211.74	876.142	241.626	876.142	197.764
		877.82	206.135	877.82	247.604	877.82	239.397	877.82	245.936	877.82	212.615
		879.495	195.503	879.495	269.005	879.495	216.431	879.495	265.208	879.495	229.111
		881.169	212.94	881.169	264.098	881.169	246.389	881.169	256.695	881.169	212.688
		882.846	196.962	882.846	247.683	882.846	207.317	882.846	254.593	882.846	201.203
		884.52	215.736	884.52	274.014	884.52	225.77	884.52	256.767	884.52	202.886
		886.194	199.757	886.194	280.617	886.194	216.611	886.194	271.764	886.194	207.861
		887.869	207.838	887.869	252.692	887.869	237.365	887.869	258.977	887.869	214.481
		889.542	205.226	889.542	262.583	889.542	223.604	889.542	261.15	889.542	217.81
		891.215	194.594	891.215	254.388	891.215	232.851	891.215	248.363	891.215	217.848
		892.887	197.329	892.887	252.77	892.887	223.692	892.887	256.948	892.887	194.841
		894.562	204.074	894.562	267.594	894.562	232.941	894.562	235.612	894.562	204.754
		896.233	189.431	896.233	246.246	896.233	244.491	896.233	250.609	896.233	203.144
		897.905	200.186	897.905	254.493	897.905	221.526	897.905	248.508	897.905	208.119
		899.576	182.87	899.576	266.027	899.576	210.066	899.576	252.819	899.576	186.758
		901.249	208.328	901.249	267.698	901.249	219.315	901.249	276.365	901.249	204.901
		902.92	212.399	902.92	266.079	902.92	217.059	902.92	233.657	902.92	208.23
		904.59	221.817	904.59	272.682	904.59	212.501	904.59	240.105	904.59	201.683
		906.26	215.195	906.26	269.419	906.26	226.352	906.26	229.455	906.26	206.657
		907.932	207.236	907.932	262.869	907.932	210.29	907.932	259.413	907.932	219.862
		909.601	213.98	909.601	251.385	909.601	233.345	909.601	257.312	909.601	216.607
		911.27	212.705	911.27	264.565	911.27	247.196	911.27	235.976	911.27	195.246
		912.939	215.44	912.939	262.946	912.939	212.726	912.939	250.973	912.939	210.097
		914.607	220.847	914.607	269.549	914.607	217.373	914.607	259.558	914.607	216.718
		916.277	200.859	916.277	267.93	916.277	251.933	916.277	244.634	916.277	197.003
		917.945	219.633	917.945	272.889	917.945	240.472	917.945	253.219	917.945	218.438
		919.613	226.378	919.613	261.405	919.613	240.517	919.613	293.863	919.613	205.307
		921.28	229.112	921.28	272.941	921.28	231.358	921.28	268.252	921.28	218.512
		922.947	235.857	922.947	264.745	922.947	240.607	922.947	278.975	922.947	223.486
		924.613	235.918	924.613	284.502	924.613	259.06	924.613	274.737	924.613	235.045
		926.28	241.326	926.28	312.477	926.28	249.901	926.28	296.145	926.28	231.79
		927.947	252.081	927.947	328.945	927.947	259.15	927.947	311.142	927.947	244.995
		929.613	269.518	929.613	325.682	929.613	284.506	929.613	287.669	929.613	261.492
		931.278	284.283	931.278	330.641	931.278	312.163	931.278	332.586	931.278	240.13
		932.943	277.661	932.943	352.04	932.943	296.1	932.943	339.034	932.943	258.273
		934.608	299.109	934.608	370.152	934.608	353.67	934.608	373.266	934.608	266.54
		936.273	307.19	936.273	383.331	936.273	342.21	936.273	383.989	936.273	264.931
		937.937	323.292	937.937	394.866	937.937	367.566	937.937	409.672	937.937	261.676
		939.6	305.976	939.6	393.248	939.6	344.601	939.6	411.845	939.6	258.421
		941.264	324.751	941.264	383.409	941.264	358.451	941.264	422.568	941.264	258.458
		942.927	322.138	942.927	388.367	942.927	330.884	942.927	347.801	942.927	263.433
		944.59	310.169	944.59	399.902	944.59	386.153	944.59	384.17	944.59	273.346
		946.252	295.527	946.252	383.486	946.252	360.886	946.252	405.579	946.252	276.675
		947.915	307.618	947.915	406.531	947.915	351.727	947.915	388.517	947.915	280.004
		949.577	319.71	949.577	399.98	949.577	363.277	949.577	384.279	949.577	286.624
		951.238	309.077	951.238	400.006	951.238	333.409	951.238	403.551	951.238	268.555
		952.899	309.139	952.899	393.455	952.899	367.969	952.899	403.587	952.899	273.53
		954.56	310.536	954.56	411.567	954.56	386.422	954.56	382.251	954.56	262.045
		956.221	307.924	956.221	401.728	956.221	351.952	956.221	395.111	956.221	283.48
		957.881	311.995	957.881	426.416	957.881	368.103	957.881	401.559	957.881	280.224
		959.542	296.017	959.542	405.068	959.542	398.061	959.542	401.595	959.542	295.075
		961.201	309.444	961.201	428.112	961.201	354.387	961.201	433.69	961.201	283.59
		962.861	284.109	962.861	391.967	962.861	382.044	962.861	418.766	962.861	283.627
		964.52	286.844	964.52	415.01	964.52	395.895	964.52	416.665	964.52	262.266
		966.179	288.241	966.179	419.969	966.179	368.328	966.179	410.289	966.179	272.179
		967.837	278.946	967.837	419.994	967.837	393.684	967.837	429.561	967.837	278.8
		969.495	299.057	969.495	426.597	969.495	370.719	969.495	406.087	969.495	278.837
		971.153	272.385	971.153	418.402	971.153	370.763	971.153	436.045	971.153	285.458
		972.811	281.803	972.811	390.478	972.811	386.915	972.811	421.121	972.811	270.681
		974.468	283.201	974.468	415.166	974.468	384.659	974.468	419.02	974.468	250.966
		976.125	275.241	976.125	400.395	976.125	387.005	976.125	410.507	976.125	267.462
		977.78	244.559	977.78	403.708	977.78	375.545	977.78	414.817	977.78	277.375
		979.436	251.304	979.436	397.158	979.436	373.289	979.436	408.442	979.436	262.598
		981.092	266.068	981.092	408.693	981.092	375.635	981.092	387.106	981.092	269.219
		982.748	262.12	982.748	385.701	982.748	368.776	982.748	391.416	982.748	265.964
		984.403	226.091	984.403	397.235	984.403	352.714	984.403	393.59	984.403	266
		986.059	240.855	986.059	366.023	986.059	341.254	986.059	316.686	986.059	233.117
		987.713	248.936	987.713	346.319	987.713	327.493	987.713	355.193	987.713	249.614
		989.366	243.651	989.366	347.989	989.366	309.129	989.366	342.406	989.366	241.421
		991.02	216.978	991.02	343.082	991.02	297.669	991.02	348.854	991.02	249.689
		992.674	214.367	992.674	306.937	992.674	295.412	992.674	318.969	992.674	254.663
		994.328	215.764	994.328	331.625	994.328	290.855	994.328	286.947	994.328	239.886
		995.981	217.162	995.981	321.787	995.981	279.395	995.981	276.297	995.981	238.277
		997.632	205.194	997.632	321.812	997.632	256.43	997.632	323.352	997.632	246.544
		999.285	198.571	999.285	279.091	999.285	274.883	999.285	302.016	999.285	230.121
		1000.94	205.316	1000.94	305.423	1000.94	270.326	1000.94	302.052	1000.94	226.866
		1002.59	179.98	1002.59	300.516	1002.59	268.07	1002.59	280.717	1002.59	240.07
		1004.24	196.082	1004.24	289.034	1004.24	265.813	1004.24	285.027	1004.24	225.293
		1005.89	198.816	1005.89	285.771	1005.89	281.965	1005.89	327.808	1005.89	210.516
		1007.54	194.867	1007.54	289.085	1007.54	235.99	1007.54	280.826	1007.54	207.261
		1009.19	197.601	1009.19	274.314	1009.19	268.249	1009.19	276.587	1009.19	210.59
		1010.84	185.633	1010.84	287.493	1010.84	259.09	1010.84	291.584	1010.84	218.857
		1012.49	199.06	1012.49	279.298	1012.49	261.436	1012.49	295.895	1012.49	220.54
		1014.14	192.438	1014.14	279.324	1014.14	263.782	1014.14	291.657	1014.14	213.993
		1015.79	189.827	1015.79	295.791	1015.79	254.622	1015.79	300.242	1015.79	242.012
		1017.44	193.897	1017.44	277.732	1017.44	252.366	1017.44	266.083	1017.44	237.111
		1019.09	193.959	1019.09	272.825	1019.09	240.906	1019.09	272.531	1019.09	232.209
		1020.74	192.683	1020.74	300.802	1020.74	245.553	1020.74	285.391	1020.74	227.308
		1022.38	204.775	1022.38	274.521	1022.38	254.802	1022.38	283.29	1022.38	227.345
		1024.03	190.132	1024.03	276.191	1024.03	245.643	1024.03	264.091	1024.03	229.028
		1025.68	203.56	1025.68	253.199	1025.68	247.989	1025.68	272.675	1025.68	206.021
		1027.32	203.621	1027.32	269.666	1027.32	248.034	1027.32	270.574	1027.32	217.579
		1028.97	187.642	1028.97	284.489	1028.97	252.68	1028.97	268.473	1028.97	202.802
		1030.62	186.367	1030.62	277.939	1030.62	238.919	1030.62	285.608	1030.62	216.007
		1032.26	190.438	1032.26	274.676	1032.26	241.265	1032.26	245.037	1032.26	224.274
		1033.91	199.856	1033.91	281.279	1033.91	225.203	1033.91	266.445	1033.91	247.355
		1035.55	202.59	1035.55	263.219	1035.55	250.559	1035.55	242.972	1035.55	225.994
		1037.2	189.285	1037.2	274.754	1037.2	241.399	1037.2	287.89	1037.2	235.907
		1038.84	202.713	1038.84	284.645	1038.84	246.045	1038.84	266.554	1038.84	229.36
		1040.49	200.101	1040.49	287.959	1040.49	248.391	1040.49	262.316	1040.49	232.689
		1042.13	194.815	1042.13	264.967	1042.13	232.329	1042.13	270.901	1042.13	226.142
		1043.78	210.917	1043.78	274.858	1043.78	246.18	1043.78	266.663	1043.78	226.179
		1045.42	201.621	1045.42	299.545	1045.42	241.623	1045.42	273.111	1045.42	224.569
		1047.06	201.682	1047.06	281.486	1047.06	237.066	1047.06	313.755	1047.06	222.96
		1048.7	208.427	1048.7	279.867	1048.7	264.723	1048.7	268.909	1048.7	231.227
		1050.35	203.141	1050.35	302.912	1050.35	257.865	1050.35	271.083	1050.35	257.6
		1051.99	204.539	1051.99	288.14	1051.99	248.705	1051.99	275.394	1051.99	251.053
		1053.63	220.64	1053.63	296.387	1053.63	276.362	1053.63	290.391	1053.63	249.443
		1055.27	212.682	1055.27	298.057	1055.27	246.494	1055.27	273.329	1055.27	251.126
		1056.91	216.753	1056.91	304.659	1056.91	253.442	1056.91	294.738	1056.91	264.331
		1058.55	230.181	1058.55	296.465	1058.55	246.584	1058.55	299.049	1058.55	256.138
		1060.19	258.312	1060.19	304.711	1060.19	274.241	1060.19	303.359	1060.19	267.697
		1061.83	253.027	1061.83	303.093	1061.83	265.082	1061.83	301.259	1061.83	256.212
		1063.47	266.454	1063.47	296.542	1063.47	278.933	1063.47	311.981	1063.47	239.789
		1065.11	249.139	1065.11	299.857	1065.11	255.967	1065.11	312.017	1065.11	251.348
		1066.75	250.537	1066.75	324.545	1066.75	295.129	1066.75	320.603	1066.75	282.659
		1068.39	259.955	1068.39	301.553	1068.39	272.164	1068.39	297.129	1068.39	272.82
		1070.03	257.343	1070.03	321.308	1070.03	292.918	1070.03	316.401	1070.03	274.503
		1071.67	254.73	1071.67	309.825	1071.67	292.963	1071.67	284.379	1071.67	267.955
		1073.31	260.138	1073.31	311.495	1073.31	290.707	1073.31	307.923	1073.31	253.178
		1074.94	245.496	1074.94	304.945	1074.94	281.548	1074.94	284.45	1074.94	274.613
		1076.58	252.241	1076.58	290.173	1076.58	309.205	1076.58	303.722	1076.58	289.464
		1078.22	256.311	1078.22	316.506	1078.22	295.443	1078.22	318.719	1078.22	253.289
		1079.85	257.71	1079.85	314.887	1079.85	293.187	1079.85	310.206	1079.85	269.785
		1081.49	252.424	1081.49	328.066	1081.49	293.232	1081.49	295.282	1081.49	274.76
		1083.13	248.475	1083.13	344.533	1083.13	284.073	1083.13	312.416	1083.13	264.921
		1084.76	252.547	1084.76	310.033	1084.76	291.021	1084.76	314.589	1084.76	269.896
		1086.4	235.231	1086.4	314.99	1086.4	281.861	1086.4	329.586	1086.4	269.933
		1088.03	232.619	1088.03	291.999	1088.03	300.314	1088.03	329.623	1088.03	260.094
		1089.66	238.026	1089.66	310.11	1089.66	298.057	1089.66	318.973	1089.66	257.662
		1091.3	243.435	1091.3	328.222	1091.3	295.801	1091.3	308.323	1091.3	255.23
		1092.93	224.782	1092.93	300.297	1092.93	293.545	1092.93	301.948	1092.93	270.081
		1094.57	231.527	1094.57	323.341	1094.57	286.687	1094.57	314.807	1094.57	252.012
		1096.2	235.598	1096.2	310.213	1096.2	295.936	1096.2	304.158	1096.2	263.571
		1097.83	224.966	1097.83	313.528	1097.83	286.777	1097.83	306.331	1097.83	255.377
		1099.47	230.374	1099.47	336.571	1099.47	293.725	1099.47	308.505	1099.47	255.414
		1101.1	237.118	1101.1	310.292	1101.1	289.167	1101.1	312.816	1101.1	260.389
		1102.73	223.813	1102.73	303.74	1102.73	289.212	1102.73	306.44	1102.73	262.072
		1104.36	227.884	1104.36	328.429	1104.36	289.257	1104.36	306.477	1104.36	265.401
		1106	223.935	1106	319.412	1106	297.356	1106	312.925	1106	258.03
		1107.63	219.986	1107.63	310.395	1107.63	305.454	1107.63	319.373	1107.63	250.66
		1109.26	216.037	1109.26	313.709	1109.26	314.703	1109.26	340.781	1109.26	272.095
		1110.89	220.108	1110.89	312.091	1110.89	298.641	1110.89	298.073	1110.89	270.486
		1112.52	220.17	1112.52	317.05	1112.52	300.987	1112.52	323.756	1112.52	278.753
		1114.15	214.884	1114.15	310.499	1114.15	278.021	1114.15	315.243	1114.15	249.162
		1115.78	209.599	1115.78	313.813	1115.78	287.27	1115.78	330.24	1115.78	252.491
		1117.41	217.68	1117.41	320.415	1117.41	305.723	1117.41	313.179	1117.41	255.82
		1119.03	220.414	1119.03	312.221	1119.03	303.467	1119.03	319.627	1119.03	264.087
		1120.66	216.466	1120.66	322.111	1120.66	280.502	1120.66	343.172	1120.66	270.708
		1122.29	221.873	1122.29	312.273	1122.29	298.955	1122.29	330.385	1122.29	259.222
		1123.92	208.568	1123.92	310.654	1123.92	285.194	1123.92	315.46	1123.92	251.029
		1125.55	215.312	1125.55	313.969	1125.55	301.346	1125.55	336.869	1125.55	267.526
		1127.17	206.017	1127.17	317.282	1127.17	289.885	1127.17	311.259	1127.17	279.085
		1128.8	214.098	1128.8	302.511	1128.8	278.425	1128.8	302.746	1128.8	262.662
		1130.43	206.139	1130.43	318.978	1130.43	283.072	1130.43	296.371	1130.43	284.097
		1132.06	220.904	1132.06	310.784	1132.06	310.729	1132.06	332.74	1132.06	267.673
		1133.68	207.598	1133.68	317.386	1133.68	306.171	1133.68	307.129	1133.68	269.356
		1135.31	198.303	1135.31	299.327	1135.31	303.915	1135.31	311.44	1135.31	271.04
		1136.93	193.017	1136.93	317.438	1136.93	290.153	1136.93	328.574	1136.93	269.431
		1138.56	218.476	1138.56	309.243	1138.56	297.101	1138.56	305.101	1138.56	267.822
		1140.18	203.833	1140.18	314.201	1140.18	306.35	1140.18	311.549	1140.18	241.522
		1141.81	211.914	1141.81	320.804	1141.81	301.793	1141.81	305.174	1141.81	261.311
		1143.43	219.995	1143.43	327.406	1143.43	336.353	1143.43	305.21	1143.43	271.224
		1145.06	209.363	1145.06	309.347	1145.06	294.98	1145.06	318.07	1145.06	276.199
		1146.68	220.118	1146.68	301.152	1146.68	288.122	1146.68	301.008	1146.68	292.696
		1148.3	212.159	1148.3	329.128	1148.3	281.263	1148.3	311.731	1148.3	263.104
		1149.93	212.22	1149.93	316.001	1149.93	311.221	1149.93	305.356	1149.93	273.017
		1151.55	220.301	1151.55	329.18	1151.55	290.557	1151.55	335.313	1151.55	279.638
		1153.17	229.72	1153.17	320.985	1153.17	286	1153.17	324.663	1153.17	271.445
		1154.79	204.384	1154.79	324.3	1154.79	320.56	1154.79	320.425	1154.79	281.358
		1156.41	205.782	1156.41	332.546	1156.41	299.896	1156.41	318.324	1156.41	292.916
		1158.04	217.873	1158.04	330.928	1158.04	313.747	1158.04	335.458	1158.04	294.599
		1159.66	217.934	1159.66	317.8	1159.66	272.374	1159.66	322.671	1159.66	296.283
		1161.28	234.035	1161.28	350.709	1161.28	297.729	1161.28	333.394	1161.28	314.426
		1162.9	224.74	1162.9	345.803	1162.9	311.58	1162.9	331.293	1162.9	299.649
		1164.52	230.147	1164.52	339.252	1164.52	313.926	1164.52	339.878	1164.52	291.456
		1166.14	232.882	1166.14	319.549	1166.14	318.573	1166.14	324.954	1166.14	288.2
		1167.76	222.25	1167.76	327.795	1167.76	288.705	1167.76	352.773	1167.76	303.051
		1169.38	238.351	1169.38	347.551	1169.38	311.76	1169.38	327.163	1169.38	289.92
		1171	238.413	1171	345.932	1171	318.708	1171	367.806	1171	303.125
		1172.62	234.463	1172.62	344.315	1172.62	314.151	1172.62	359.294	1172.62	304.808
		1174.23	243.882	1174.23	316.39	1174.23	304.991	1174.23	365.742	1174.23	290.03
		1175.85	241.269	1175.85	339.434	1175.85	318.842	1175.85	333.72	1175.85	296.651
		1177.47	249.351	1177.47	359.189	1177.47	300.479	1177.47	333.756	1177.47	318.086
		1179.09	230.698	1179.09	327.977	1179.09	314.33	1179.09	306.009	1179.09	306.601
		1180.7	241.453	1180.7	349.376	1180.7	323.578	1180.7	333.829	1180.7	306.638
		1182.32	253.544	1182.32	349.402	1182.32	328.225	1182.32	346.689	1182.32	295.153
		1183.94	236.229	1183.94	346.14	1183.94	298.357	1183.94	355.274	1183.94	318.234
		1185.55	257.677	1185.55	349.454	1185.55	293.799	1185.55	327.526	1185.55	326.501
		1187.17	255.064	1187.17	341.259	1187.17	307.65	1187.17	351.072	1187.17	321.6
		1188.78	240.422	1188.78	334.709	1188.78	305.394	1188.78	329.736	1188.78	310.115
		1190.4	247.167	1190.4	372.549	1190.4	300.837	1190.4	376.791	1190.4	329.903
		1192.01	244.555	1192.01	338.049	1192.01	342.3	1192.01	334.083	1192.01	320.064
		1193.63	255.309	1193.63	366.025	1193.63	335.442	1193.63	351.217	1193.63	303.641
		1195.24	239.33	1195.24	344.677	1195.24	342.39	1195.24	355.528	1195.24	323.43
		1196.86	263.451	1196.86	341.414	1196.86	333.231	1196.86	342.741	1196.86	341.573
		1198.47	254.156	1198.47	348.017	1198.47	326.372	1198.47	332.091	1198.47	335.026
		1200.08	254.217	1200.08	348.043	1200.08	324.116	1200.08	351.363	1200.08	333.416
		1201.7	259.625	1201.7	366.155	1201.7	342.569	1201.7	351.399	1201.7	320.285
		1203.31	255.677	1203.31	339.874	1203.31	310.4	1203.31	340.749	1203.31	317.03
		1204.92	263.757	1204.92	366.206	1204.92	319.649	1204.92	345.06	1204.92	328.589
		1206.53	257.136	1206.53	348.146	1206.53	324.296	1206.53	342.959	1206.53	313.812
		1208.15	262.543	1208.15	356.393	1208.15	331.244	1208.15	377.191	1208.15	317.141
		1209.76	251.911	1209.76	369.572	1209.76	328.988	1209.76	325.934	1209.76	335.284
		1211.37	243.952	1211.37	363.022	1211.37	326.731	1211.37	362.303	1211.37	320.507
		1212.98	257.38	1212.98	358.115	1212.98	342.883	1212.98	355.928	1212.98	346.88
		1214.59	273.481	1214.59	353.209	1214.59	336.025	1214.59	362.375	1214.59	327.165
		1216.2	252.156	1216.2	369.676	1216.2	342.973	1216.2	381.646	1216.2	330.493
		1217.81	269.594	1217.81	353.26	1217.81	324.61	1217.81	360.31	1217.81	342.052
		1219.42	268.318	1219.42	361.507	1219.42	345.364	1219.42	362.484	1219.42	333.859
		1221.03	257.686	1221.03	363.177	1221.03	340.807	1221.03	353.971	1221.03	347.064
		1222.64	255.074	1222.64	379.645	1222.64	354.658	1222.64	366.831	1222.64	333.933
		1224.25	268.502	1224.25	371.449	1224.25	359.304	1224.25	354.044	1224.25	342.199
		1225.86	263.216	1225.86	361.611	1225.86	338.64	1225.86	377.59	1225.86	329.068
		1227.46	257.931	1227.46	353.416	1227.46	347.888	1227.46	362.665	1227.46	335.689
		1229.07	251.308	1229.07	366.595	1229.07	370.943	1229.07	371.251	1229.07	339.018
		1230.68	254.043	1230.68	364.976	1230.68	359.483	1230.68	362.738	1230.68	335.763
		1232.28	251.431	1232.28	361.715	1232.28	338.819	1232.28	394.833	1232.28	335.8
		1233.89	267.532	1233.89	371.605	1233.89	352.669	1233.89	356.399	1233.89	350.651
		1235.5	254.227	1235.5	365.055	1235.5	364.219	1235.5	407.729	1235.5	340.812
		1237.1	273.001	1237.1	378.233	1237.1	359.662	1237.1	356.472	1237.1	358.955
		1238.71	253.013	1238.71	365.106	1238.71	352.804	1238.71	375.743	1238.71	347.47
		1240.32	255.747	1240.32	378.285	1240.32	345.946	1240.32	377.917	1240.32	344.215
		1241.92	275.858	1241.92	376.667	1241.92	382.807	1241.92	386.502	1241.92	357.419
		1243.53	265.226	1243.53	383.269	1243.53	380.551	1243.53	363.029	1243.53	354.164
		1245.13	278.654	1245.13	407.958	1245.13	364.489	1245.13	405.81	1245.13	357.493
		1246.74	274.705	1246.74	396.474	1246.74	373.737	1246.74	403.709	1246.74	354.238
		1248.34	274.766	1248.34	386.636	1248.34	371.481	1248.34	403.745	1248.34	369.089
		1249.94	277.5	1249.94	378.44	1249.94	343.914	1249.94	401.644	1249.94	379.001
		1251.55	277.562	1251.55	388.332	1251.55	376.173	1251.55	399.543	1251.55	382.33
		1253.15	269.603	1253.15	393.289	1253.15	392.325	1253.15	401.717	1253.15	374.137
		1254.75	276.348	1254.75	396.604	1254.75	390.069	1254.75	435.949	1254.75	374.174
		1256.35	276.409	1256.35	418.003	1256.35	403.92	1256.35	408.201	1256.35	398.901
		1257.96	315.233	1257.96	408.165	1257.96	403.965	1257.96	399.689	1257.96	380.832
		1259.56	301.928	1259.56	406.546	1259.56	415.515	1259.56	410.411	1259.56	390.745
		1261.16	284.612	1261.16	401.64	1261.16	394.85	1261.16	444.642	1261.16	394.074
		1262.76	304.724	1262.76	424.683	1262.76	411.002	1262.76	457.502	1262.76	376.005
		1264.36	303.448	1264.36	432.931	1264.36	415.649	1264.36	427.617	1264.36	417.192
		1265.96	296.826	1265.96	432.956	1265.96	427.199	1265.96	449.025	1265.96	441.919
		1267.56	306.244	1267.56	436.271	1267.56	422.642	1267.56	402.043	1267.56	435.371
		1269.16	296.948	1269.16	434.653	1269.16	427.289	1269.16	423.451	1269.16	417.302
		1270.76	309.04	1270.76	451.12	1270.76	441.14	1270.76	425.625	1270.76	430.507
		1272.36	307.764	1272.36	462.655	1272.36	429.68	1272.36	461.994	1272.36	447.004
		1273.96	339.906	1273.96	461.036	1273.96	455.034	1273.96	470.579	1273.96	432.227
		1275.56	323.926	1275.56	444.621	1275.56	448.176	1275.56	491.988	1275.56	430.617
		1277.16	327.998	1277.16	454.512	1277.16	457.425	1277.16	487.75	1277.16	466.866
		1278.76	345.436	1278.76	487.421	1278.76	480.48	1278.76	513.433	1278.76	489.947
		1280.35	337.477	1280.35	495.667	1280.35	455.214	1280.35	485.685	1280.35	491.63
		1281.95	344.221	1281.95	480.896	1281.95	473.667	1281.95	511.368	1281.95	511.419
		1283.55	367.006	1283.55	517.092	1283.55	499.023	1283.55	511.405	1283.55	546.021
		1285.15	353.701	1285.15	518.763	1285.15	480.659	1285.15	530.676	1285.15	516.43
		1286.74	393.862	1286.74	531.942	1286.74	538.229	1286.74	552.085	1286.74	523.051
		1288.34	405.954	1288.34	513.882	1288.34	512.963	1288.34	552.121	1288.34	534.61
		1289.93	381.954	1289.93	533.638	1289.93	547.523	1289.93	562.844	1289.93	523.125
		1291.53	388.699	1291.53	550.105	1291.53	582.083	1291.53	554.331	1291.53	537.976
		1293.13	414.157	1293.13	558.351	1293.13	572.924	1293.13	560.779	1293.13	562.703
		1294.72	407.535	1294.72	574.819	1294.72	586.775	1294.72	590.737	1294.72	589.076
		1296.32	426.309	1296.32	594.574	1296.32	552.305	1296.32	622.831	1296.32	612.157
		1297.91	437.064	1297.91	611.042	1297.91	612.176	1297.91	629.279	1297.91	617.132
		1299.5	485.245	1299.5	596.27	1299.5	616.823	1299.5	644.276	1299.5	618.815
		1301.1	471.94	1301.1	611.094	1301.1	619.169	1301.1	622.94	1301.1	622.143
		1302.69	467.991	1302.69	625.917	1302.69	619.213	1302.69	667.859	1302.69	643.578
		1304.29	509.489	1304.29	645.673	1304.29	667.579	1304.29	657.209	1304.29	651.845
		1305.88	521.581	1305.88	622.68	1305.88	674.527	1305.88	693.578	1305.88	655.174
		1307.47	518.968	1307.47	652.301	1307.47	706.786	1307.47	653.006	1307.47	681.547
		1309.06	544.426	1309.06	652.326	1309.06	706.831	1309.06	719.296	1309.06	684.875
		1310.66	540.477	1310.66	653.997	1310.66	697.672	1310.66	712.921	1310.66	721.124
		1312.25	591.332	1312.25	642.513	1312.25	677.008	1312.25	747.153	1312.25	694.825
		1313.84	568.67	1313.84	677.067	1313.84	677.053	1313.84	723.68	1313.84	732.72
		1315.43	604.821	1315.43	695.178	1315.43	716.215	1315.43	766.461	1315.43	736.049
		1317.02	628.942	1317.02	706.713	1317.02	778.387	1317.02	740.85	1317.02	749.254
		1318.61	670.443	1318.61	693.585	1318.61	764.625	1318.61	805.003	1318.61	749.29
		1320.2	677.186	1320.2	729.783	1320.2	854.41	1320.2	758.021	1320.2	805.291
		1321.79	717.347	1321.79	726.52	1321.79	792.326	1321.79	770.88	1321.79	808.62
		1323.38	736.12	1323.38	726.546	1323.38	773.963	1323.38	807.25	1323.38	820.179
		1324.97	768.261	1324.97	739.726	1324.97	817.727	1324.97	815.835	1324.97	864.658
		1326.56	791.044	1326.56	705.224	1326.56	815.471	1326.56	843.655	1326.56	849.877
		1328.15	823.191	1328.15	775.949	1328.15	859.235	1328.15	871.476	1328.15	871.316
		1329.74	864.688	1329.74	775.974	1329.74	863.882	1329.74	916.394	1329.74	907.561
		1331.32	918.216	1331.32	757.915	1331.32	859.325	1331.32	952.763	1331.32	932.292
		1332.91	922.286	1332.91	792.467	1332.91	935.303	1332.91	899.369	1332.91	929.033
		1334.5	986.506	1334.5	802.359	1334.5	949.154	1334.5	927.189	1334.5	950.472
		1336.09	965.18	1336.09	850.062	1336.09	935.392	1336.09	984.93	1336.09	983.425
		1337.67	1000	1337.67	835.29	1337.67	891.718	1337.67	950.771	1337.67	960.422
		1339.26	971.99	1339.26	850.12	1339.26	940.084	1339.26	961.494	1339.26	975.269
		1340.85	954.673	1340.85	835.347	1340.85	960.838	1340.85	1000	1340.85	1000
		1342.43	915.97	1342.43	856.746	1342.43	1000	1342.43	965.841	1342.43	952.299
		1344.02	849.196	1344.02	835.397	1344.02	967.831	1344.02	953.054	1344.02	932.588
		1345.6	805.146	1345.6	802.539	1345.6	944.866	1345.6	903.934	1345.6	919.453
		1347.19	738.373	1347.19	809.142	1347.19	908.094	1347.19	918.931	1347.19	891.512
		1348.77	705.023	1348.77	809.168	1348.77	910.44	1348.77	910.418	1348.77	832.289
		1350.36	650.278	1350.36	796.041	1350.36	873.669	1350.36	906.18	1350.36	838.915
		1351.94	618.259	1351.94	807.575	1351.94	864.51	1351.94	835.688	1351.94	820.842
		1353.53	603.616	1353.53	786.228	1353.53	876.06	1353.53	835.723	1353.53	801.128
		1355.11	598.331	1355.11	750.082	1355.11	846.192	1355.11	850.72	1355.11	783.059
		1356.69	551.608	1356.69	763.262	1356.69	800.216	1356.69	850.756	1356.69	760.052
		1358.28	574.393	1358.28	758.355	1358.28	862.388	1358.28	829.42	1358.28	717.293
		1359.86	545.047	1359.86	758.381	1359.86	821.015	1359.86	788.849	1359.86	750.249
		1361.44	555.802	1361.44	746.898	1361.44	853.274	1361.44	795.297	1361.44	745.348
		1363.02	521.109	1363.02	741.991	1363.02	798.095	1363.02	797.471	1363.02	753.615
		1364.6	507.804	1364.6	769.967	1364.6	809.645	1364.6	750.488	1364.6	724.024
		1366.19	490.488	1366.19	746.976	1366.19	784.378	1366.19	788.995	1366.19	712.539
		1367.77	507.926	1367.77	755.222	1367.77	793.626	1367.77	784.756	1367.77	710.929
		1369.35	507.988	1369.35	722.365	1369.35	733.845	1369.35	776.244	1369.35	682.985
		1370.93	486.662	1370.93	725.679	1370.93	761.502	1370.93	754.908	1370.93	729.109
		1372.51	497.417	1372.51	682.958	1372.51	759.246	1372.51	763.493	1372.51	640.263
		1374.09	484.111	1374.09	715.867	1374.09	775.398	1374.09	750.706	1374.09	660.052
		1375.67	470.806	1375.67	668.212	1375.67	715.616	1375.67	733.645	1375.67	655.15
		1377.25	468.193	1377.25	702.765	1377.25	734.069	1377.25	744.367	1377.25	643.665
		1378.82	469.591	1378.82	687.994	1378.82	718.007	1378.82	733.717	1378.82	645.348
		1380.4	444.255	1380.4	683.088	1380.4	722.654	1380.4	757.263	1380.4	617.403
		1381.98	469.714	1381.98	692.978	1381.98	704.291	1381.98	676.085	1381.98	622.378
		1383.56	476.458	1383.56	673.274	1383.56	722.744	1383.56	723.14	1383.56	610.893
		1385.14	483.203	1385.14	702.895	1385.14	688.274	1385.14	738.137	1385.14	609.283
		1386.71	463.214	1386.71	673.326	1386.71	743.543	1386.71	706.115	1386.71	604.382
		1388.29	472.632	1388.29	727.608	1388.29	727.48	1388.29	731.798	1388.29	624.171
		1389.87	463.336	1389.87	660.225	1389.87	697.612	1389.87	716.874	1389.87	596.227
		1391.45	470.081	1391.45	694.777	1391.45	686.152	1391.45	710.498	1391.45	617.662
		1393.02	459.449	1393.02	671.786	1393.02	727.615	1393.02	734.044	1393.02	591.362
		1394.6	498.273	1394.6	701.406	1394.6	674.737	1394.6	710.571	1394.6	602.921
		1396.17	491.651	1396.17	681.702	1396.17	665.578	1396.17	693.508	1396.17	599.666
		1397.75	502.405	1397.75	685.016	1397.75	690.933	1397.75	723.466	1397.75	604.641
		1399.32	522.517	1399.32	688.331	1399.32	642.657	1399.32	725.64	1399.32	576.696
		1400.9	493.172	1400.9	635.744	1400.9	704.829	1400.9	717.127	1400.9	588.254
		1402.47	529.323	1402.47	668.653	1402.47	645.048	1402.47	665.87	1402.47	563.601
		1404.05	521.364	1404.05	653.881	1404.05	649.695	1404.05	672.318	1404.05	578.452
		1405.62	528.108	1405.62	616.092	1405.62	640.536	1405.62	638.159	1405.62	570.259
		1407.2	488.07	1407.2	652.289	1407.2	640.581	1407.2	659.567	1407.2	537.376
		1408.77	516.201	1408.77	627.653	1408.77	647.528	1408.77	640.368	1408.77	535.767
		1410.34	532.302	1410.34	642.476	1410.34	601.553	1410.34	633.993	1410.34	565.432
		1411.91	575.137	1411.91	626.06	1411.91	624.608	1411.91	657.539	1411.91	550.655
		1413.49	543.118	1413.49	627.73	1413.49	633.856	1413.49	631.928	1413.49	567.152
		1415.06	536.495	1415.06	612.959	1415.06	620.095	1415.06	621.279	1415.06	545.791
		1416.63	557.944	1416.63	591.611	1416.63	601.732	1416.63	614.903	1416.63	560.642
		1418.2	582.065	1418.2	626.164	1418.2	627.087	1418.2	640.586	1418.2	559.032
		1419.77	572.769	1419.77	593.307	1419.77	539.694	1419.77	595.741	1419.77	573.883
		1421.34	580.851	1421.34	621.283	1421.34	569.652	1421.34	608.601	1421.34	541
		1422.91	596.952	1422.91	613.088	1422.91	548.988	1422.91	612.911	1422.91	565.727
		1424.48	588.993	1424.48	588.452	1424.48	585.849	1424.48	597.987	1424.48	564.118
		1426.05	586.381	1426.05	573.681	1426.05	546.777	1426.05	600.161	1426.05	526.296
		1427.62	589.115	1427.62	578.639	1427.62	556.025	1427.62	632.255	1427.62	527.979
		1429.19	598.533	1429.19	583.598	1429.19	533.06	1429.19	583.136	1429.19	554.352
		1430.76	582.554	1430.76	550.741	1430.76	549.212	1430.76	566.074	1430.76	544.513
		1432.33	616.032	1432.33	572.141	1432.33	528.548	1432.33	578.934	1432.33	551.135
		1433.9	604.063	1433.9	560.657	1433.9	544.7	1433.9	568.284	1433.9	544.587
		1435.47	583.407	1435.47	548.353	1435.47	536.691	1435.47	557.634	1435.47	532.279
		1437.04	562.749	1437.04	536.047	1437.04	528.683	1437.04	546.984	1437.04	519.971
		1438.6	609.594	1438.6	516.344	1438.6	531.028	1438.6	538.472	1438.6	500.256
		1440.17	606.981	1440.17	513.081	1440.17	498.859	1440.17	566.292	1440.17	531.567
		1441.74	612.39	1441.74	527.904	1441.74	517.312	1441.74	519.309	1441.74	529.957
		1443.3	629.827	1443.3	493.403	1443.3	498.949	1443.3	538.58	1443.3	556.33
		1444.87	603.155	1444.87	518.091	1444.87	496.693	1444.87	532.204	1444.87	506.987
		1446.44	633.96	1446.44	523.049	1446.44	524.35	1446.44	525.829	1446.44	530.068
		1448	678.129	1448	531.296	1448	519.793	1448	532.277	1448	510.353
		1449.57	638.093	1449.57	505.015	1449.57	483.021	1449.57	538.725	1449.57	521.912
		1451.13	656.867	1451.13	475.447	1451.13	483.066	1451.13	506.703	1451.13	538.408
		1452.7	646.235	1452.7	493.558	1452.7	471.606	1452.7	502.465	1452.7	523.632
		1454.26	685.059	1454.26	485.364	1454.26	494.661	1454.26	511.05	1454.26	502.271
		1455.83	666.407	1455.83	491.966	1455.83	471.696	1455.83	513.224	1455.83	528.644
		1457.39	698.546	1457.39	480.483	1457.39	526.965	1457.39	515.397	1457.39	525.389
		1458.95	675.883	1458.95	508.459	1458.95	504	1458.95	504.747	1458.95	555.053
		1460.52	710.703	1460.52	493.688	1460.52	506.344	1460.52	513.333	1460.52	527.108
		1462.08	716.11	1462.08	490.425	1462.08	467.272	1462.08	524.055	1462.08	502.455
		1463.64	714.834	1463.64	485.519	1463.64	485.725	1463.64	526.229	1463.64	532.12
		1465.21	732.271	1465.21	483.901	1465.21	465.061	1465.21	494.207	1465.21	545.325
		1466.77	720.301	1466.77	478.994	1466.77	483.514	1466.77	479.282	1466.77	561.821
		1468.33	760.461	1468.33	480.664	1468.33	513.472	1468.33	509.24	1468.33	533.876
		1469.89	768.548	1469.89	483.979	1469.89	497.41	1469.89	517.825	1469.89	548.727
		1471.45	752.568	1471.45	500.446	1471.45	485.949	1471.45	515.724	1471.45	537.242
		1473.01	780.698	1473.01	488.963	1473.01	472.188	1473.01	511.486	1473.01	548.801
		1474.57	790.115	1474.57	488.989	1474.57	515.952	1474.57	509.385	1474.57	545.546
		1476.14	818.246	1476.14	512.033	1476.14	453.87	1476.14	490.186	1476.14	560.397
		1477.69	810.286	1477.69	498.905	1477.69	520.644	1477.69	496.634	1477.69	567.018
		1479.25	833.069	1479.25	526.882	1479.25	481.572	1479.25	535.141	1479.25	573.639
		1480.81	859.87	1480.81	498.958	1480.81	493.122	1480.81	518.079	1480.81	573.676
		1482.37	897.357	1482.37	523.645	1482.37	493.167	1482.37	515.978	1482.37	585.235
		1483.93	908.11	1483.93	517.095	1483.93	541.533	1483.93	541.662	1483.93	577.041
		1485.49	905.497	1485.49	510.544	1485.49	527.771	1485.49	503.228	1485.49	591.892
		1487.05	928.281	1487.05	518.791	1487.05	527.816	1487.05	567.381	1487.05	603.451
		1488.61	969.778	1488.61	543.479	1488.61	527.861	1488.61	539.632	1488.61	644.638
		1490.16	964.498	1490.16	543.505	1490.16	523.304	1490.16	565.315	1490.16	616.693
		1491.72	1014.02	1491.72	530.377	1491.72	534.854	1491.72	580.312	1491.72	654.587
		1493.28	1055.51	1493.28	555.066	1493.28	546.404	1493.28	578.211	1493.28	639.81
		1494.84	1056.91	1494.84	566.6	1494.84	525.74	1494.84	573.973	1494.84	657.953
		1496.39	1067.66	1496.39	541.964	1496.39	590.213	1496.39	586.833	1496.39	656.344
		1497.95	1137.23	1497.95	597.891	1497.95	571.849	1497.95	625.339	1497.95	671.195
		1499.51	1110.56	1499.51	576.543	1499.51	564.991	1499.51	629.65	1499.51	672.877
		1501.06	1168.1	1501.06	579.857	1501.06	562.735	1501.06	627.549	1501.06	694.312
		1502.62	1201.58	1502.62	571.662	1502.62	565.081	1502.62	627.586	1502.62	725.623
		1504.17	1243.07	1504.17	591.418	1504.17	592.737	1504.17	646.857	1504.17	766.81
		1505.73	1272.54	1505.73	601.309	1505.73	599.685	1505.73	657.58	1505.73	745.449
		1507.28	1302.01	1507.28	601.334	1507.28	643.449	1507.28	681.125	1507.28	775.114
		1508.83	1368.9	1508.83	650.685	1508.83	611.28	1508.83	696.122	1508.83	799.84
		1510.39	1381	1510.39	647.422	1510.39	648.14	1510.39	694.021	1510.39	832.8
		1511.94	1446.56	1511.94	681.975	1511.94	664.292	1511.94	749.626	1511.94	811.436
		1513.5	1472.01	1513.5	690.221	1513.5	659.735	1513.5	743.25	1513.5	862.502
		1515.05	1538.91	1515.05	667.23	1515.05	717.305	1515.05	775.345	1515.05	918.499
		1516.6	1599.12	1516.6	710.003	1516.6	742.661	1516.6	771.107	1516.6	933.354
		1518.15	1615.22	1518.15	742.912	1518.15	738.104	1518.15	818.162	1518.15	953.139
		1519.71	1731.58	1519.71	747.87	1519.71	774.965	1519.71	848.12	1519.71	1000.91
		1521.26	1807.83	1521.26	756.117	1521.26	809.525	1521.26	846.019	1521.26	1012.47
		1522.81	1821.25	1522.81	790.669	1522.81	786.56	1522.81	893.074	1522.81	1061.89
		1524.36	1908.2	1524.36	817.002	1524.36	841.829	1524.36	927.306	1524.36	1091.55
		1525.91	1980.44	1525.91	884.441	1525.91	841.874	1525.91	985.048	1525.91	1136.03
		1527.46	2070.06	1527.46	876.245	1527.46	904.046	1527.46	948.751	1527.46	1190.38
		1529.01	2193.09	1529.01	896	1529.01	936.305	1529.01	1049.24	1529.01	1211.81
		1530.56	2273.36	1530.56	943.705	1530.56	957.059	1530.56	1057.82	1530.56	1297.45
		1532.11	2358.96	1532.11	1027.58	1532.11	1003.12	1532.11	1096.32	1532.11	1371.55
		1533.66	2498.04	1533.66	1063.78	1533.66	1033.08	1533.66	1188.27	1533.66	1384.76
		1535.21	2588.99	1535.21	1129.57	1535.21	1058.44	1535.21	1218.22	1535.21	1523.06
		1536.76	2732.08	1536.76	1154.26	1536.76	1159.73	1536.76	1254.6	1536.76	1602.11
		1538.31	2941.99	1538.31	1248	1538.31	1180.49	1538.31	1333.71	1538.31	1743.69
		1539.86	3101.13	1539.86	1256.25	1539.86	1293.27	1539.86	1436.32	1539.86	1844.14
		1541.4	3430.01	1541.4	1340.12	1541.4	1387.66	1541.4	1541.09	1541.4	1979.15
		1542.95	3710.77	1542.95	1399.34	1542.95	1475.14	1542.95	1665.08	1542.95	2203.04
		1544.5	4167.97	1544.5	1470.06	1544.5	1594.84	1544.5	1720.69	1544.5	2423.64
		1546.05	4654.58	1546.05	1627.93	1546.05	1774.36	1546.05	1913.08	1546.05	2634.37
		1547.59	5117.13	1547.59	1703.59	1547.59	1949.29	1547.59	2030.66	1547.59	2856.61
		1549.14	5597.06	1549.14	1894.33	1549.14	2140.32	1549.14	2193.13	1549.14	3093.67
		1550.69	6066.3	1550.69	2009.45	1550.69	2365.86	1550.69	2383.37	1550.69	3335.67
		1552.23	6626.43	1552.23	2193.61	1552.23	2455.65	1552.23	2573.63	1552.23	3743.92
		1553.78	7284.14	1553.78	2395.87	1553.78	2678.89	1553.78	2815.17	1553.78	4007.31
		1555.32	8233.25	1555.32	2654.02	1555.32	2920.53	1555.32	3116.55	1555.32	4520.9
		1556.87	9676.93	1556.87	2922.05	1556.87	3219.71	1556.87	3392.3	1556.87	5057.53
		1558.41	11218.2	1558.41	3365.99	1558.41	3645.44	1558.41	3744.97	1558.41	5569.47
		1559.96	12677.8	1559.96	3671.83	1559.96	4140.2	1559.96	4080.56	1559.96	5938.21
		1561.5	13514.7	1561.5	3921.76	1561.5	4386.45	1561.5	4473.84	1561.5	6216.42
		1563.05	13763.3	1563.05	4198	1563.05	4865.11	1563.05	4730.34	1563.05	6367.89
		1564.59	13792.8	1564.59	4482.47	1564.59	5106.76	1564.59	5083.03	1564.59	6644.46
		1566.13	13587	1566.13	4620.61	1566.13	5369.12	1566.13	5174.96	1566.13	6713.62
		1567.68	13293	1567.68	4819.57	1567.68	5647.59	1567.68	5290.41	1567.68	6684.03
		1569.22	12739.7	1569.22	4926.47	1569.22	5790.29	1569.22	5455.01	1569.22	6692.3
		1570.76	11916.4	1570.76	5000.48	1570.76	6156.19	1570.76	5675.18	1570.76	6578.76
		1572.3	11423.2	1572.3	5143.54	1572.3	6602.63	1572.3	5812	1572.3	6878.37
		1573.84	11450	1573.84	5574.33	1573.84	7219.35	1573.84	5970.19	1573.84	7067.69
		1575.39	12181.3	1575.39	5919.63	1575.39	8079.97	1575.39	6500.27	1575.39	7844.64
		1576.93	13842.8	1576.93	6754.88	1576.93	8949.8	1576.93	7314.58	1576.93	8932.65
		1578.47	16619.1	1578.47	7673.98	1578.47	9992.2	1578.47	8541.38	1578.47	10634.7
		1580.01	21042.2	1580.01	9122.52	1580.01	11255.5	1580.01	9845.14	1580.01	12860.1
		1581.55	27362.1	1581.55	10839	1581.55	13133.1	1581.55	11490.8	1581.55	15181
		1583.09	34594.9	1583.09	12402.6	1583.09	15047.7	1583.09	13179.3	1583.09	17441
		1584.63	40846.6	1584.63	13560.1	1584.63	16327	1584.63	14780.1	1584.63	18399
		1586.17	43185.2	1586.17	14002.4	1586.17	16741.3	1586.17	15432	1586.17	18022.1
		1587.71	42186.1	1587.71	13614.4	1587.71	16329.4	1587.71	15263.2	1587.71	16532.5
		1589.25	37466.3	1589.25	12555.7	1589.25	14755.5	1589.25	14303.6	1589.25	14415.8
		1590.79	31666.6	1590.79	11133.5	1590.79	12903.4	1590.79	12651.5	1590.79	12394.5
		1592.32	26083.3	1592.32	9596.2	1592.32	11041.9	1592.32	10850	1592.32	10345.3
		1593.86	21520	1593.86	8131.31	1593.86	9173.49	1593.86	9268.41	1593.86	8600.57
		1595.4	17329.6	1595.4	6786.43	1595.4	7578.94	1595.4	7740.33	1595.4	7250.92
		1596.94	13942.5	1596.94	5586.23	1596.94	6209.89	1596.94	6460.16	1596.94	5970.37
		1598.47	11463	1598.47	4705	1598.47	5075.54	1598.47	5312.51	1598.47	5160.58
		1600.01	9266.9	1600.01	3948.72	1600.01	4267.92	1600.01	4442.69	1600.01	4324.45
		1601.55	7546.67	1601.55	3328.9	1601.55	3646.69	1601.55	3801.55	1601.55	3685.84
		1603.08	6417.25	1603.08	2878.43	1603.08	3041.57	1603.08	3260.88	1603.08	3267.8
		1604.62	5351.98	1604.62	2432.89	1604.62	2638.94	1604.62	2848.42	1604.62	2877.73
		1606.16	4590.14	1606.16	2178.08	1606.16	2365.17	1606.16	2418.87	1606.16	2530.46
		1607.69	3965.97	1607.69	1966.02	1607.69	2121.31	1607.69	2247.94	1607.69	2249.03
		1609.23	3447.4	1609.23	1750.66	1609.23	1900.46	1609.23	2000.05	1609.23	2023.56
		1610.76	2986.31	1610.76	1610.93	1610.76	1698.02	1610.76	1773.55	1610.76	1829.38
		1612.3	2633.49	1612.3	1474.49	1612.3	1649.74	1612.3	1679.54	1612.3	1671.39
		1613.83	2403.64	1613.83	1333.12	1613.83	1445	1613.83	1542.79	1613.83	1551.28
		1615.36	2149.73	1615.36	1275.6	1615.36	1355.29	1615.36	1431.7	1615.36	1421.28
		1616.9	1946.62	1616.9	1203.28	1616.9	1313.92	1616.9	1314.18	1616.9	1302.81
		1618.43	1810.34	1618.43	1116.18	1618.43	1205.82	1618.43	1254.38	1618.43	1194.2
		1619.97	1648.67	1619.97	1043.86	1619.97	1132.23	1619.97	1102.67	1619.97	1128.4
		1621.5	1495.01	1621.5	953.454	1621.5	1070.15	1621.5	1068.51	1621.5	1039.55
		1623.03	1401.5	1623.03	923.884	1623.03	994.264	1623.03	976.648	1623.03	927.667
		1624.56	1262.55	1624.56	871.297	1624.56	916.074	1624.56	944.625	1624.56	884.904
		1626.09	1187.76	1626.09	833.506	1626.09	860.895	1626.09	863.447	1626.09	824.043
		1627.63	1133.01	1627.63	751.328	1627.63	803.415	1627.63	825.013	1627.63	769.761
		1629.16	1052.88	1629.16	720.115	1629.16	755.138	1629.16	726.737	1629.16	717.126
		1630.69	1018.19	1630.69	683.97	1630.69	706.862	1630.69	746.008	1630.69	699.056
		1632.22	958.095	1632.22	641.248	1632.22	663.188	1632.22	666.967	1632.22	671.111
		1633.75	893.995	1633.75	639.63	1633.75	594.203	1633.75	617.847	1633.75	653.042
		1635.28	863.312	1635.28	605.129	1635.28	605.753	1635.28	609.335	1635.28	621.805
		1636.81	811.241	1636.81	536.101	1636.81	562.078	1636.81	547.391	1636.81	551.065
		1638.34	781.895	1638.34	559.145	1638.34	532.21	1638.34	562.388	1638.34	557.685
		1639.87	749.881	1639.87	516.423	1639.87	534.556	1639.87	528.229	1639.87	542.908
		1641.4	727.412	1641.4	513.34	1641.4	541.697	1641.4	498.652	1641.4	526.663
		1642.93	662.874	1642.93	472.766	1642.93	489.105	1642.93	485.915	1642.93	511.96
		1644.45	690.607	1644.45	475.586	1644.45	478.1	1644.45	475.63	1644.45	481.199
		1645.98	667.636	1645.98	466.91	1645.98	457.855	1645.98	486.116	1645.98	488.378
		1647.51	635.784	1647.51	490.288	1647.51	461.352	1647.51	456.056	1647.51	471.246
		1649.04	610.232	1649.04	476.237	1649.04	468.646	1649.04	499.963	1649.04	487.565
		1650.57	609.733	1650.57	487.761	1650.57	472.332	1650.57	454.414	1650.57	458.572
		1652.09	558.034	1652.09	446.212	1652.09	455.305	1652.09	447.081	1652.09	448.421
		1653.62	556.936	1653.62	461.36	1653.62	459.952	1653.62	474.479	1653.62	419.966
		1655.15	533.858	1655.15	446.73	1655.15	453.962	1655.15	443.526	1655.15	445.843
		1656.67	557.869	1656.67	449.745	1656.67	440.052	1656.67	460.33	1656.67	422.995
		1658.2	520.156	1658.2	449.459	1658.2	448.149	1658.2	457.391	1658.2	431.077
		1659.72	519.835	1659.72	447.947	1659.72	419.918	1659.72	428.042	1659.72	403.312
		1661.25	507.501	1661.25	425.243	1661.25	419.37	1661.25	443.075	1661.25	413.594
		1662.78	489.601	1662.78	425.89	1662.78	436.69	1662.78	456.717	1662.78	410.701
		1664.3	487.638	1664.3	415.586	1664.3	415.963	1664.3	441.701	1664.3	400.894
		1665.82	471.97	1665.82	417.569	1665.82	409.769	1665.82	422.792	1665.82	383.151
		1667.35	471.483	1667.35	413.184	1667.35	413.514	1667.35	414.683	1667.35	397.57
		1668.87	448.082	1668.87	416.346	1668.87	397.67	1668.87	425.688	1668.87	369.684
		1670.4	454.506	1670.4	406.117	1670.4	402.882	1670.4	402.89	1670.4	357.479
		1671.92	427.237	1671.92	404.011	1671.92	382.918	1671.92	417.51	1671.92	390.301
		1673.44	437.046	1673.44	416.528	1673.44	379.763	1673.44	393.022	1673.44	363.908
		1674.97	431.459	1674.97	403.772	1674.97	380.715	1674.97	378.566	1674.97	350.486
		1676.49	415.272	1676.49	396.709	1676.49	363.645	1676.49	411.131	1676.49	369.935
		1678.01	404.793	1678.01	388.783	1678.01	374.019	1678.01	397.622	1678.01	354.422
		1679.53	430.332	1679.53	392.58	1679.53	357.313	1679.53	373.172	1679.53	365.044
		1681.05	417.714	1681.05	378.742	1681.05	363.677	1681.05	354.835	1681.05	350.709
		1682.57	410.65	1682.57	372.323	1682.57	350.042	1682.57	358.982	1682.57	359.812
		1684.1	406.298	1684.1	382.47	1684.1	354.27	1684.1	369.633	1684.1	357.391
		1685.62	401.92	1685.62	382.607	1685.62	328.406	1685.62	375.243	1685.62	330.89
		1687.14	377.962	1687.14	369.343	1687.14	358.023	1687.14	365.539	1687.14	366.565
		1688.66	388.251	1688.66	359.698	1688.66	345.257	1688.66	354.905	1688.66	346.657
		1690.18	397.301	1690.18	355.428	1690.18	340.984	1690.18	346	1690.18	334.781
		1691.7	405.074	1691.7	346.656	1691.7	346.272	1691.7	338.437	1691.7	351.279
		1693.22	404.206	1693.22	368.125	1693.22	358.387	1693.22	344.277	1693.22	349.769
		1694.73	414.628	1694.73	351.017	1694.73	322.967	1694.73	325.643	1694.73	347.417
		1696.25	432.387	1696.25	373.308	1696.25	329.458	1696.25	331.733	1696.25	332.937
		1697.77	447.466	1697.77	365.761	1697.77	319.039	1697.77	339.769	1697.77	339.512
		1699.29	430.791	1699.29	358.408	1699.29	327.972	1699.29	352.823	1699.29	338.696
		1700.81	437.109	1700.81	352.262	1700.81	326.835	1700.81	352.142	1700.81	335.33
		1702.33	440.728	1702.33	350.441	1702.33	316.241	1702.33	338.348	1702.33	337.003
		1703.84	419.775	1703.84	351.425	1703.84	341.549	1703.84	339.911	1703.84	324.213
		1705.36	427.004	1705.36	356.461	1705.36	326.064	1705.36	329.593	1705.36	334.359
		1706.88	421.077	1706.88	351.439	1706.88	322.564	1706.88	343.91	1706.88	341.866
		1708.39	422.727	1708.39	352.172	1708.39	324.596	1708.39	335.282	1708.39	340.361
		1709.91	407.154	1709.91	361.594	1709.91	318.554	1709.91	336.795	1709.91	343.398
		1711.43	427.67	1711.43	345.025	1711.43	309.696	1711.43	329.411	1711.43	335.466
		1712.94	413.521	1712.94	350.331	1712.94	331.653	1712.94	336.832	1712.94	330.626
		1714.46	428.488	1714.46	353.98	1714.46	329.088	1714.46	343.92	1714.46	336.776
		1715.97	417.998	1715.97	356.378	1715.97	335.048	1715.97	346.38	1715.97	345.801
		1717.49	451.369	1717.49	354.099	1717.49	324.567	1717.49	346.025	1717.49	357.852
		1719	439.148	1719	365.829	1719	322.087	1719	350.536	1719	355.558
		1720.51	471.59	1720.51	387.863	1720.51	311.767	1720.51	336.656	1720.51	355.509
		1722.03	464.133	1722.03	367.735	1722.03	335.398	1722.03	366.144	1722.03	343.936
		1723.54	488.877	1723.54	395.145	1723.54	334.097	1723.54	361.494	1723.54	359.93
		1725.06	541.037	1725.06	387.675	1725.06	353.964	1725.06	380.222	1725.06	374.275
		1726.57	552.531	1726.57	402.816	1726.57	363.939	1726.57	376.018	1726.57	366.681
		1728.08	608.205	1728.08	405.995	1728.08	370.952	1728.08	396.701	1728.08	366.137
		1729.59	636.276	1729.59	409.848	1729.59	396.661	1729.59	389.992	1729.59	378.173
		1731.1	645.382	1731.1	411.437	1731.1	413.819	1731.1	394.502	1731.1	402.004
		1732.62	676.819	1732.62	409.84	1732.62	391.944	1732.62	408.165	1732.62	414.176
		1734.13	698.967	1734.13	413.865	1734.13	411.214	1734.13	411.354	1734.13	413.406
		1735.64	708.772	1735.64	415.859	1735.64	410.719	1735.64	425.783	1735.64	419.091
		1737.15	730.366	1737.15	401.216	1737.15	431.309	1737.15	440.653	1737.15	428.178
		1738.66	762.854	1738.66	408.479	1738.66	407.24	1738.66	429.851	1738.66	443.514
		1740.17	794.332	1740.17	406.719	1740.17	401.738	1740.17	403.519	1740.17	438.184
		1741.68	803.495	1741.68	409.899	1741.68	401.294	1741.68	416.995	1741.68	416.475
		1743.19	795.923	1743.19	400.496	1743.19	401.649	1743.19	436.367	1743.19	418.195
		1744.7	779.228	1744.7	399.912	1744.7	408.045	1744.7	423.755	1744.7	425.58
		1746.21	776.02	1746.21	401.989	1746.21	408.009	1746.21	428.708	1746.21	399.002
		1747.72	779.569	1747.72	389.838	1747.72	399.543	1747.72	391.453	1747.72	387.613
		1749.23	746.546	1749.23	375.404	1749.23	396.414	1749.23	384.565	1749.23	396.738
		1750.74	736.08	1750.74	388.931	1750.74	388.119	1750.74	411.705	1750.74	393.533
		1752.25	706.914	1752.25	387.626	1752.25	384.922	1752.25	394.233	1752.25	360.58
		1753.75	701.594	1753.75	389.655	1753.75	366.264	1753.75	387.338	1753.75	394.868
		1755.26	684.578	1755.26	387.297	1755.26	378.437	1755.26	372.215	1755.26	396.138
		1756.77	663.185	1756.77	379.015	1756.77	361.274	1756.77	356.527	1756.77	369.209
		1758.28	639.574	1758.28	370.585	1758.28	375.521	1758.28	378.739	1758.28	367.287
		1759.78	611.08	1759.78	374.771	1759.78	346.479	1759.78	366.525	1759.78	349.513
		1761.29	589.859	1761.29	357.099	1761.29	341.954	1761.29	366.194	1761.29	345.253
		1762.8	582.912	1762.8	360.702	1762.8	321.967	1762.8	355.256	1762.8	359.687
		1764.3	553.467	1764.3	360.727	1764.3	334.266	1764.3	362.504	1764.3	344.247
		1765.81	556.895	1765.81	367.021	1765.81	325.904	1765.81	347.329	1765.81	355.332
		1767.31	531.169	1767.31	354.466	1767.31	324.012	1767.31	342.111	1767.31	349.195
		1768.82	530.543	1768.82	352.317	1768.82	318.704	1768.82	344.304	1768.82	327.72
		1770.32	519.65	1770.32	354.188	1770.32	324.218	1770.32	353.997	1770.32	324.674
		1771.83	506.747	1771.83	334.917	1771.83	320.001	1771.83	330.655	1771.83	321.061
		1773.33	488.269	1773.33	344.716	1773.33	302.224	1773.33	324.897	1773.33	321.112
		1774.84	474.383	1774.84	347.469	1774.84	302.518	1774.84	327.647	1774.84	325.382
		1776.34	452.677	1776.34	354.981	1776.34	293.581	1776.34	311.492	1776.34	298.063
		1777.84	424.638	1777.84	342.666	1777.84	288.45	1777.84	308.971	1777.84	295.852
		1779.35	414.334	1779.35	344.964	1779.35	291.669	1779.35	318.207	1779.35	276.951
		1780.85	379.577	1780.85	347.276	1780.85	297.519	1780.85	309.226	1780.85	294.305
		1782.35	370.864	1782.35	346.628	1782.35	287.571	1782.35	307.485	1782.35	278.982
		1783.85	358.975	1783.85	324.034	1783.85	295.229	1783.85	304.303	1783.85	264.688
		1785.36	359.122	1785.36	314.722	1785.36	298.852	1785.36	296.311	1785.36	288.195
		1786.86	344.455	1786.86	307.969	1786.86	260.735	1786.86	301.624	1786.86	271.402
		1788.36	324.52	1788.36	307.67	1788.36	265.135	1788.36	289.245	1788.36	243.757
		1789.86	326.844	1789.86	305.331	1789.86	259.667	1789.86	283.167	1789.86	263.172
		1791.36	307.736	1791.36	319.909	1791.36	272.734	1791.36	273.744	1791.36	270.624
		1792.86	315.36	1792.86	313.936	1792.86	251.373	1792.86	275.052	1792.86	248.65
		1794.36	305.524	1794.36	294.476	1794.36	259.295	1794.36	278.976	1794.36	238.722
		1795.86	297.78	1795.86	311.963	1795.86	263.954	1795.86	295.952	1795.86	255.054
		1796.21	296.735	1796.21	318.8	1796.21	263.891	1796.21	301.014	1796.21	260.336
		1797.72	271.399	1797.72	310.605	1797.72	273.14	1797.72	264.717	1797.72	252.143
		1799.23	271.46	1799.23	300.766	1799.23	238.67	1799.23	277.577	1799.23	245.596
		1800.73	275.531	1800.73	299.148	1800.73	252.52	1800.73	264.79	1800.73	230.819
		1802.24	282.276	1802.24	287.665	1802.24	241.06	1802.24	260.552	1802.24	245.669
		1803.74	232.88	1803.74	302.488	1803.74	259.513	1803.74	269.137	1803.74	229.246
		1805.25	238.288	1805.25	277.852	1805.25	236.548	1805.25	258.487	1805.25	204.593
		1806.75	223.645	1806.75	284.454	1806.75	238.894	1806.75	252.111	1806.75	230.966
		1808.26	231.726	1808.26	282.835	1808.26	257.347	1808.26	254.284	1808.26	227.71
		1809.76	226.441	1809.76	279.573	1809.76	234.382	1809.76	262.87	1809.76	211.287
		1811.27	238.532	1811.27	274.666	1811.27	229.824	1811.27	267.18	1811.27	221.2
		1812.77	217.206	1812.77	261.539	1812.77	234.47	1812.77	273.628	1812.77	224.529
		1814.27	199.89	1814.27	269.786	1814.27	229.913	1814.27	241.606	1814.27	227.858
		1815.78	214.655	1815.78	274.744	1815.78	227.657	1815.78	245.917	1815.78	221.311
		1817.28	205.359	1817.28	255.04	1817.28	220.799	1817.28	233.13	1817.28	213.118
		1818.78	184.034	1818.78	251.778	1818.78	223.145	1818.78	228.892	1818.78	206.571
		1820.28	177.412	1820.28	250.159	1820.28	232.394	1820.28	235.34	1820.28	203.315
		1821.79	182.819	1821.79	255.118	1821.79	223.234	1821.79	235.376	1821.79	196.768
		1823.29	176.197	1823.29	268.297	1823.29	223.279	1823.29	214.04	1823.29	188.575
		1824.79	172.248	1824.79	253.526	1824.79	209.518	1824.79	235.449	1824.79	182.028
		1826.29	168.299	1826.29	269.993	1826.29	198.058	1826.29	231.211	1826.29	182.064
		1827.79	171.034	1827.79	207.542	1827.79	184.297	1827.79	226.972	1827.79	191.977
		1829.29	148.372	1829.29	250.315	1829.29	209.653	1829.29	205.636	1829.29	183.784
		1830.79	144.422	1830.79	256.918	1830.79	214.3	1830.79	235.593	1830.79	193.697
		1832.29	143.147	1832.29	232.281	1832.29	200.537	1832.29	242.041	1832.29	182.213
		1833.79	153.901	1833.79	253.681	1833.79	193.679	1833.79	212.156	1833.79	183.895
		1835.29	147.28	1835.29	245.486	1835.29	205.229	1835.29	199.369	1835.29	177.348
		1836.79	125.954	1836.79	234.003	1836.79	209.876	1836.79	210.092	1836.79	174.093
		1838.29	131.361	1838.29	238.961	1838.29	182.309	1838.29	218.677	1838.29	167.546
		1839.79	136.769	1839.79	243.92	1839.79	175.451	1839.79	186.655	1839.79	175.812
		1841.29	138.167	1841.29	240.657	1841.29	173.194	1841.29	205.926	1841.29	174.203
		1842.78	123.525	1842.78	227.53	1842.78	216.958	1842.78	184.59	1842.78	172.594
		1844.28	120.912	1844.28	229.2	1844.28	196.294	1844.28	197.45	1844.28	174.277
		1845.78	128.994	1845.78	230.87	1845.78	214.747	1845.78	193.212	1845.78	180.897
		1847.28	135.738	1847.28	221.031	1847.28	184.879	1847.28	203.934	1847.28	157.89
		1848.77	135.799	1848.77	230.921	1848.77	184.924	1848.77	206.107	1848.77	149.698
		1850.27	134.524	1850.27	227.659	1850.27	175.765	1850.27	197.594	1850.27	179.363
		1851.77	114.534	1851.77	245.77	1851.77	168.905	1851.77	195.493	1851.77	169.523
		1853.26	129.299	1853.26	221.135	1853.26	171.251	1853.26	191.255	1853.26	171.206
		1854.76	110.647	1854.76	212.939	1854.76	201.209	1854.76	184.88	1854.76	172.889
		1856.25	126.748	1856.25	219.542	1856.25	182.846	1856.25	208.426	1856.25	167.988
		1857.75	109.432	1857.75	226.144	1857.75	212.804	1857.75	195.639	1857.75	171.316
		1859.24	129.544	1859.24	213.017	1859.24	171.431	1859.24	210.636	1859.24	169.707
		1860.74	134.951	1860.74	222.908	1860.74	157.67	1860.74	189.3	1860.74	151.638
		1862.23	136.35	1862.23	227.867	1862.23	169.219	1862.23	197.885	1862.23	164.843
		1863.73	120.37	1863.73	231.18	1863.73	164.662	1863.73	193.647	1863.73	176.402
		1865.22	107.064	1865.22	221.342	1865.22	171.61	1865.22	176.585	1865.22	171.5
		1866.71	125.839	1866.71	203.282	1866.71	178.558	1866.71	195.857	1866.71	153.431
		1868.21	99.1666	1868.21	234.547	1868.21	192.409	1868.21	172.384	1868.21	150.177
		1869.7	104.575	1869.7	226.351	1869.7	176.347	1869.7	200.203	1869.7	148.568
		1871.19	96.6155	1871.19	224.734	1871.19	174.09	1871.19	225.886	1871.19	156.834
		1872.69	116.727	1872.69	214.894	1872.69	169.532	1872.69	230.197	1872.69	168.393
		1874.18	116.788	1874.18	218.209	1874.18	183.383	1874.18	213.135	1874.18	173.368
		1875.67	118.186	1875.67	219.879	1875.67	194.933	1875.67	187.525	1875.67	175.051
		1877.16	118.247	1877.16	241.279	1877.16	199.58	1877.16	183.287	1877.16	171.795
		1878.65	118.308	1878.65	228.151	1878.65	172.013	1878.65	194.009	1878.65	160.31
		1880.15	113.023	1880.15	228.177	1880.15	172.058	1880.15	183.359	1880.15	168.577
		1881.64	127.787	1881.64	201.897	1881.64	181.307	1881.64	206.905	1881.64	176.844
		1883.13	103.788	1883.13	220.008	1883.13	176.749	1883.13	196.255	1883.13	167.004
		1884.62	115.879	1884.62	216.746	1884.62	158.386	1884.62	200.566	1884.62	152.227
		1886.11	138.664	1886.11	229.924	1886.11	186.043	1886.11	209.151	1886.11	172.016
		1887.6	120.011	1887.6	216.797	1887.6	167.68	1887.6	200.639	1887.6	152.302
		1889.09	117.4	1889.09	228.332	1889.09	156.22	1889.09	181.44	1889.09	173.736
		1890.58	102.757	1890.58	220.137	1890.58	181.575	1890.58	187.887	1890.58	149.083
		1892.07	124.205	1892.07	233.316	1892.07	213.834	1892.07	211.433	1892.07	182.04
		1893.55	114.909	1893.55	220.189	1893.55	181.664	1893.55	215.744	1893.55	168.909
		1895.04	124.327	1895.04	221.859	1895.04	161	1895.04	205.094	1895.04	165.654
		1896.53	113.695	1896.53	236.682	1896.53	167.948	1896.53	179.483	1896.53	164.044
		1898.02	112.419	1898.02	228.487	1898.02	158.789	1898.02	209.441	1898.02	169.019
		1899.51	132.531	1899.51	235.09	1899.51	191.048	1899.51	194.517	1899.51	170.702
		1900.99	133.928	1900.99	228.539	1900.99	154.277	1900.99	203.102	1900.99	159.217
		1902.48	117.95	1902.48	225.277	1902.48	223.352	1902.48	190.315	1902.48	160.899
		1903.97	139.397	1903.97	222.014	1903.97	188.882	1903.97	209.586	1903.97	170.812
		1905.45	139.459	1905.45	228.617	1905.45	225.743	1905.45	196.799	1905.45	169.203
		1906.94	134.173	1906.94	235.219	1906.94	177.466	1906.94	209.659	1906.94	177.47
		1908.43	132.897	1908.43	230.313	1908.43	193.618	1908.43	203.284	1908.43	179.153
		1909.91	148.999	1909.91	228.694	1909.91	168.351	1909.91	207.594	1909.91	185.774
		1911.4	138.366	1911.4	230.365	1911.4	184.503	1911.4	196.944	1911.4	179.227
		1912.88	133.081	1912.88	241.899	1912.88	182.247	1912.88	201.254	1912.88	182.556
		1914.37	157.202	1914.37	233.705	1914.37	196.097	1914.37	205.565	1914.37	171.07
		1915.85	143.896	1915.85	256.748	1915.85	184.637	1915.85	186.366	1915.85	176.045
		1917.34	151.977	1917.34	246.91	1917.34	203.09	1917.34	190.677	1917.34	189.25
		1918.82	172.089	1918.82	250.224	1918.82	193.931	1918.82	205.674	1918.82	190.933
		1920.3	168.14	1920.3	238.741	1920.3	191.675	1920.3	212.122	1920.3	174.509
		1921.79	162.854	1921.79	242.055	1921.79	198.623	1921.79	214.296	1921.79	184.422
		1923.27	180.292	1923.27	237.148	1923.27	187.163	1923.27	220.744	1923.27	194.335
		1924.75	176.343	1924.75	245.395	1924.75	189.509	1924.75	214.368	1924.75	202.602
		1926.24	189.771	1926.24	245.42	1926.24	194.155	1926.24	216.542	1926.24	187.825
		1927.72	197.852	1927.72	237.226	1927.72	198.802	1927.72	214.441	1927.72	192.8
		1929.2	208.607	1929.2	235.607	1929.2	182.739	1929.2	227.301	1929.2	204.359
		1930.68	215.351	1930.68	237.278	1930.68	194.289	1930.68	193.141	1930.68	192.874
		1932.16	206.056	1932.16	225.794	1932.16	180.528	1932.16	218.823	1932.16	178.097
		1933.65	228.84	1933.65	260.347	1933.65	194.379	1933.65	233.82	1933.65	191.301
		1935.13	211.525	1935.13	245.576	1935.13	192.123	1935.13	229.582	1935.13	197.922
		1936.61	245.003	1936.61	262.043	1936.61	210.575	1936.61	212.521	1936.61	186.437
		1938.09	225.013	1938.09	232.474	1938.09	192.212	1938.09	208.283	1938.09	189.766
		1939.57	231.758	1939.57	242.365	1939.57	208.364	1939.57	216.868	1939.57	189.802
		1941.05	230.482	1941.05	244.035	1941.05	199.205	1941.05	208.355	1941.05	191.485
		1942.53	238.564	1942.53	240.773	1942.53	196.949	1942.53	204.117	1942.53	186.584
		1944.01	219.911	1944.01	260.528	1944.01	190.091	1944.01	210.565	1944.01	201.435
		1945.49	230.666	1945.49	272.064	1945.49	199.34	1945.49	217.013	1945.49	199.826
		1946.96	217.36	1946.96	247.427	1946.96	190.18	1946.96	214.912	1946.96	198.217
		1948.44	238.808	1948.44	280.336	1948.44	183.321	1948.44	202.125	1948.44	188.378
		1949.92	221.492	1949.92	249.123	1949.92	183.366	1949.92	214.985	1949.92	193.353
		1951.4	228.237	1951.4	234.352	1951.4	188.013	1951.4	206.472	1951.4	188.451
		1952.88	237.655	1952.88	267.26	1952.88	201.864	1952.88	212.919	1952.88	185.196
		1954.35	223.012	1954.35	254.133	1954.35	181.2	1954.35	232.191	1954.35	190.171
		1955.83	252.481	1955.83	245.938	1955.83	192.75	1955.83	219.404	1955.83	183.624
		1957.31	224.471	1957.31	237.744	1957.31	192.794	1957.31	210.891	1957.31	186.952
		1958.79	237.899	1958.79	244.346	1958.79	213.548	1958.79	225.888	1958.79	182.051
		1960.26	247.317	1960.26	244.371	1960.26	199.787	1960.26	215.238	1960.26	206.778
		1961.74	235.348	1961.74	241.109	1961.74	197.531	1961.74	219.549	1961.74	177.187
		1963.21	255.459	1963.21	254.288	1963.21	176.867	1963.21	206.762	1963.21	193.684
		1964.69	247.501	1964.69	251.026	1964.69	186.116	1964.69	206.798	1964.69	180.553
		1966.16	251.572	1966.16	260.916	1966.16	174.656	1966.16	228.207	1966.16	197.05
		1967.64	250.296	1967.64	256.01	1967.64	195.408	1967.64	219.694	1967.64	187.211
		1969.11	253.031	1969.11	246.171	1969.11	190.851	1969.11	198.358	1969.11	192.186
		1970.59	271.805	1970.59	241.265	1970.59	193.197	1970.59	215.493	1970.59	203.744
		1972.06	259.836	1972.06	249.511	1972.06	184.038	1972.06	213.392	1972.06	188.967
		1973.54	259.897	1973.54	239.672	1973.54	202.491	1973.54	209.152	1973.54	202.172
		1975.01	253.275	1975.01	244.63	1975.01	174.924	1975.01	194.228	1975.01	190.687
		1976.48	254.673	1976.48	241.368	1976.48	204.882	1976.48	194.265	1976.48	189.077
		1977.96	245.377	1977.96	249.614	1977.96	207.227	1977.96	200.713	1977.96	187.468
		1979.43	248.112	1979.43	216.758	1979.43	188.864	1979.43	213.572	1979.43	185.859
		1980.9	253.519	1980.9	243.09	1980.9	221.123	1980.9	211.471	1980.9	182.604
		1982.37	238.877	1982.37	236.539	1982.37	195.857	1982.37	226.468	1982.37	177.703
		1983.85	254.978	1983.85	236.565	1983.85	186.698	1983.85	192.309	1983.85	176.094
		1985.32	213.603	1985.32	231.659	1985.32	175.238	1985.32	209.443	1985.32	177.777
		1986.79	237.724	1986.79	221.819	1986.79	198.292	1986.79	205.205	1986.79	177.814
		1988.26	233.775	1988.26	221.846	1988.26	191.433	1988.26	209.516	1988.26	182.788
		1989.73	215.122	1989.73	230.092	1989.73	184.575	1989.73	220.238	1989.73	168.011
		1991.2	199.144	1991.2	218.609	1991.2	177.717	1991.2	192.491	1991.2	179.57
		1992.67	215.245	1992.67	231.788	1992.67	191.568	1992.67	213.899	1992.67	164.793
		1994.14	196.592	1994.14	225.238	1994.14	184.71	1994.14	198.974	1994.14	161.538
		1995.61	200.664	1995.61	228.551	1995.61	177.852	1995.61	216.108	1995.61	164.866
		1997.08	194.041	1997.08	215.425	1997.08	196.305	1997.08	186.223	1997.08	171.487
		1998.55	159.349	1998.55	207.229	1998.55	175.64	1998.55	199.083	1998.55	178.108
		2000.02	152.726	2000.02	203.966	2000.02	189.491	2000.02	194.845	2000.02	164.977
		2001.49	148.778	2001.49	213.858	2001.49	187.235	2001.49	188.469	2001.49	151.846
		2002.96	123.442	2002.96	197.442	2002.96	189.581	2002.96	188.506	2002.96	165.051
		2004.43	132.86	2004.43	222.13	2004.43	155.111	2004.43	203.503	2004.43	161.796
		2005.89	130.248	2005.89	220.511	2005.89	171.262	2005.89	169.343	2005.89	147.019
		2007.36	127.636	2007.36	195.876	2007.36	169.005	2007.36	192.889	2007.36	158.577
		2008.83	121.013	2008.83	210.698	2008.83	178.254	2008.83	173.69	2008.83	133.924
		2010.3	119.737	2010.3	205.792	2010.3	169.095	2010.3	169.452	2010.3	150.421
		2011.76	113.115	2011.76	220.615	2011.76	180.645	2011.76	175.9	2011.76	161.98
		2013.23	109.166	2013.23	199.268	2013.23	164.583	2013.23	184.486	2013.23	163.662
		2014.7	106.554	2014.7	199.293	2014.7	173.832	2014.7	188.795	2014.7	163.699
		2016.16	103.942	2016.16	200.963	2016.16	171.576	2016.16	169.597	2016.16	145.63
		2017.63	97.32	2017.63	196.057	2017.63	171.621	2017.63	176.045	2017.63	140.729
		2019.1	100.054	2019.1	209.236	2019.1	155.558	2019.1	158.983	2019.1	152.288
		2020.56	85.4122	2020.56	186.243	2020.56	160.205	2020.56	169.706	2020.56	147.387
		2022.02	81.463	2022.02	205.999	2022.02	164.852	2022.02	167.605	2022.02	157.3
		2023.49	84.1972	2023.49	187.939	2023.49	187.907	2023.49	159.092	2023.49	131.001
		2024.95	76.2386	2024.95	201.119	2024.95	153.436	2024.95	161.266	2024.95	154.081
		2026.42	77.6361	2026.42	197.856	2026.42	162.685	2026.42	169.851	2026.42	134.366
		2027.88	83.0443	2027.88	184.729	2027.88	158.127	2027.88	167.75	2027.88	140.987
		2029.35	80.4317	2029.35	196.264	2029.35	155.871	2029.35	176.335	2029.35	154.192
		2030.81	77.8199	2030.81	209.443	2030.81	137.508	2030.81	167.823	2030.81	154.229
		2032.27	83.2274	2032.27	197.96	2032.27	176.67	2032.27	180.682	2032.27	137.805
		2033.74	75.2688	2033.74	188.121	2033.74	160.608	2033.74	163.621	2033.74	129.612
		2035.2	82.013	2035.2	198.011	2035.2	176.76	2035.2	176.48	2035.2	152.693
		2036.66	75.3905	2036.66	196.393	2036.66	160.698	2036.66	178.653	2036.66	152.73
		2038.12	72.7786	2038.12	191.487	2038.12	140.033	2038.12	180.827	2038.12	134.661
		2039.59	75.5128	2039.59	196.445	2039.59	149.282	2039.59	178.726	2039.59	147.866
		2041.05	63.5441	2041.05	191.538	2041.05	151.628	2041.05	163.802	2041.05	126.505
		2042.51	80.9818	2042.51	186.631	2042.51	158.576	2042.51	178.798	2042.51	143.002
		2043.97	77.0332	2043.97	189.946	2043.97	149.416	2043.97	161.737	2043.97	141.392
		2045.43	61.054	2045.43	183.395	2045.43	144.859	2045.43	155.362	2045.43	123.323
		2046.89	74.4822	2046.89	204.795	2046.89	172.516	2046.89	166.084	2046.89	138.174
		2048.35	75.8797	2048.35	191.667	2048.35	161.055	2048.35	178.944	2048.35	138.211
		2049.81	66.5841	2049.81	214.712	2049.81	156.498	2049.81	166.157	2049.81	146.477
		2051.27	73.3286	2051.27	191.719	2051.27	172.65	2051.27	166.193	2051.27	143.222
		2052.73	74.7262	2052.73	188.457	2052.73	140.481	2052.73	153.406	2052.73	133.383
		2054.19	73.451	2054.19	193.415	2054.19	149.73	2054.19	174.815	2054.19	138.358
		2055.65	68.1651	2055.65	213.171	2055.65	179.688	2055.65	168.438	2055.65	135.102
		2057.11	66.8899	2057.11	191.823	2057.11	145.218	2057.11	164.2	2057.11	140.078
		2058.56	64.2775	2058.56	203.358	2058.56	165.972	2058.56	147.139	2058.56	138.469
		2060.02	69.6856	2060.02	186.942	2060.02	149.909	2060.02	172.822	2060.02	126.984
		2061.48	65.7364	2061.48	218.207	2061.48	161.459	2061.48	172.858	2061.48	136.897
		2062.94	67.1345	2062.94	206.724	2062.94	156.901	2062.94	160.071	2062.94	135.287
		2064.39	55.1653	2064.39	211.682	2064.39	150.043	2064.39	164.382	2064.39	125.448
		2065.85	65.9197	2065.85	198.555	2065.85	159.292	2065.85	170.83	2065.85	138.653
		2067.31	49.9408	2067.31	206.802	2067.31	154.735	2067.31	166.592	2067.31	158.442
		2068.76	52.6752	2068.76	187.098	2068.76	154.779	2068.76	164.491	2068.76	146.956
		2070.22	46.053	2070.22	178.903	2070.22	166.329	2070.22	158.115	2070.22	132.179
		2071.68	66.1642	2071.68	206.879	2071.68	143.364	2071.68	181.661	2071.68	133.862
		2073.13	72.9089	2073.13	206.905	2073.13	157.215	2073.13	171.011	2073.13	130.607
		2074.59	68.9597	2074.59	198.71	2074.59	235.494	2074.59	164.635	2074.59	125.706
		2076.04	58.3276	2076.04	206.956	2076.04	172.004	2076.04	162.534	2076.04	133.973
		2077.5	63.7353	2077.5	193.83	2077.5	182.661	2077.5	158.296	2077.5	142.24
		2078.95	58.4498	2078.95	188.923	2078.95	141.288	2078.95	173.293	2078.95	124.171
		2080.41	73.2144	2080.41	200.458	2080.41	145.934	2080.41	143.408	2080.41	152.189
		2081.86	67.9285	2081.86	192.263	2081.86	168.988	2081.86	162.679	2081.86	129.182
		2083.31	61.3065	2083.31	197.221	2083.31	159.829	2083.31	154.167	2083.31	134.157
		2084.77	56.0209	2084.77	195.603	2084.77	134.563	2084.77	169.164	2084.77	135.84
		2086.22	49.3986	2086.22	197.273	2086.22	162.22	2086.22	167.063	2086.22	127.646
		2087.68	49.4597	2087.68	198.943	2087.68	136.954	2087.68	164.962	2087.68	130.975
		2089.13	54.8676	2089.13	192.393	2089.13	141.6	2089.13	160.724	2089.13	126.074
		2090.58	62.9487	2090.58	190.774	2090.58	157.752	2090.58	165.035	2090.58	124.465
		2092.03	58.9998	2092.03	187.512	2092.03	148.593	2092.03	143.699	2092.03	124.502
		2093.48	47.0308	2093.48	195.758	2093.48	144.036	2093.48	152.284	2093.48	132.768
		2094.94	45.7553	2094.94	187.564	2094.94	137.178	2094.94	148.046	2094.94	132.806
		2096.39	56.5098	2096.39	187.589	2096.39	144.126	2096.39	171.591	2096.39	137.781
		2097.84	45.8776	2097.84	179.395	2097.84	148.773	2097.84	165.215	2097.84	124.65
		2099.29	55.2954	2099.29	177.776	2099.29	160.323	2099.29	152.428	2099.29	127.978
		2100.74	50.0098	2100.74	189.311	2100.74	139.657	2100.74	146.053	2100.74	121.431
		2102.19	47.3976	2102.19	184.404	2102.19	130.498	2102.19	135.403	2102.19	131.344
		2103.64	44.7854	2103.64	182.787	2103.64	139.747	2103.64	163.223	2103.64	126.443
		2105.09	46.1831	2105.09	181.168	2105.09	167.404	2105.09	131.201	2105.09	124.833
		2106.54	55.601	2106.54	174.618	2106.54	135.235	2106.54	159.022	2106.54	126.516
		2107.99	50.3154	2107.99	177.932	2107.99	132.979	2107.99	152.646	2107.99	111.739
		2109.44	53.0499	2109.44	181.246	2109.44	137.625	2109.44	150.545	2109.44	115.068
		2110.89	51.7743	2110.89	177.983	2110.89	146.874	2110.89	129.209	2110.89	121.688
		2112.34	51.8355	2112.34	186.229	2112.34	144.618	2112.34	165.579	2112.34	116.788
		2113.78	43.8765	2113.78	182.968	2113.78	133.158	2113.78	133.557	2113.78	125.055
		2115.23	51.9577	2115.23	178.061	2115.23	119.397	2115.23	120.768	2115.23	120.154
		2116.68	53.3555	2116.68	181.375	2116.68	126.345	2116.68	152.863	2116.68	125.128
		2118.13	53.4166	2118.13	183.045	2118.13	135.594	2118.13	155.037	2118.13	125.165
		2119.57	45.4576	2119.57	163.341	2119.57	144.841	2119.57	142.25	2119.57	123.556
		2121.02	64.2322	2121.02	173.232	2121.02	131.08	2121.02	155.109	2121.02	120.301
		2122.47	45.5799	2122.47	192.988	2122.47	126.523	2122.47	146.597	2122.47	128.568
		2123.91	53.661	2123.91	168.351	2123.91	110.461	2123.91	150.908	2123.91	113.79
		2125.36	53.7222	2125.36	179.886	2125.36	126.613	2125.36	133.846	2125.36	118.765
		2126.8	59.13	2126.8	171.691	2126.8	128.959	2126.8	144.569	2126.8	125.386
		2128.25	39.141	2128.25	171.717	2128.25	119.8	2128.25	129.644	2128.25	102.379
		2129.7	44.5488	2129.7	170.099	2129.7	126.747	2129.7	136.092	2129.7	100.769
		2131.14	47.2833	2131.14	155.328	2131.14	129.093	2131.14	148.952	2131.14	104.099
		2132.59	43.3343	2132.59	175.083	2132.59	133.74	2132.59	146.851	2132.59	115.658
		2134.03	42.0588	2134.03	168.533	2134.03	126.882	2134.03	146.887	2134.03	114.049
		2135.47	42.1199	2135.47	170.202	2135.47	117.723	2135.47	142.648	2135.47	117.377
		2136.92	43.5177	2136.92	173.517	2136.92	124.671	2136.92	146.959	2136.92	117.414
		2138.36	46.2522	2138.36	171.898	2138.36	138.521	2138.36	121.349	2138.36	109.221
		2139.81	46.3133	2139.81	157.127	2139.81	143.167	2139.81	144.895	2139.81	117.488
		2141.25	47.7111	2141.25	183.459	2141.25	131.707	2141.25	151.343	2141.25	125.754
		2142.69	49.1089	2142.69	170.332	2142.69	124.849	2142.69	155.653	2142.69	132.375
		2144.14	47.8333	2144.14	160.493	2144.14	138.7	2144.14	132.18	2144.14	107.722
		2145.58	51.9045	2145.58	168.74	2145.58	124.939	2145.58	149.314	2145.58	122.573
		2147.02	54.6389	2147.02	175.342	2147.02	115.78	2147.02	130.116	2147.02	124.255
		2148.46	39.9967	2148.46	147.418	2148.46	148.039	2148.46	142.975	2148.46	111.124
		2149.9	50.7511	2149.9	186.903	2149.9	136.579	2149.9	143.012	2149.9	116.099
		2151.34	34.7722	2151.34	162.266	2151.34	115.914	2151.34	128.087	2151.34	112.845
		2152.79	46.8634	2152.79	170.513	2152.79	120.561	2152.79	134.535	2152.79	114.527
		2154.23	42.9145	2154.23	162.318	2154.23	127.509	2154.23	123.886	2154.23	116.21
		2155.67	46.9856	2155.67	145.903	2155.67	141.36	2155.67	130.333	2155.67	84.9729
		2157.11	45.7101	2157.11	175.523	2157.11	143.705	2157.11	143.192	2157.11	112.992
		2158.55	41.7611	2158.55	162.396	2158.55	125.342	2158.55	132.542	2158.55	116.321
		2159.99	47.1689	2159.99	165.71	2159.99	120.784	2159.99	143.265	2159.99	113.065
		2161.43	51.2401	2161.43	150.939	2161.43	113.927	2161.43	126.203	2161.43	127.916
		2162.87	36.5978	2162.87	173.982	2162.87	127.777	2162.87	158.298	2162.87	111.493
		2164.31	43.3423	2164.31	167.432	2164.31	137.026	2164.31	145.511	2164.31	126.344
		2165.74	51.4234	2165.74	165.813	2165.74	132.469	2165.74	130.587	2165.74	113.212
		2167.18	48.8112	2167.18	164.196	2167.18	107.203	2167.18	124.212	2167.18	118.187
		2168.62	47.5356	2168.62	169.153	2168.62	132.559	2168.62	139.208	2168.62	108.348
		2170.06	51.6068	2170.06	167.536	2170.06	132.604	2170.06	145.656	2170.06	111.678
		2171.5	57.0146	2171.5	164.273	2171.5	144.153	2171.5	149.967	2171.5	141.342
		2172.93	47.719	2172.93	174.164	2172.93	137.295	2172.93	132.906	2172.93	113.397
		2174.37	50.4535	2174.37	187.343	2174.37	125.835	2174.37	147.903	2174.37	128.248
		2175.81	65.2181	2175.81	170.927	2175.81	123.578	2175.81	132.977	2175.81	123.347
		2177.24	57.2591	2177.24	170.953	2177.24	137.429	2177.24	147.974	2177.24	113.507
		2178.68	65.3403	2178.68	175.912	2178.68	135.173	2178.68	137.324	2178.68	120.128
		2180.12	50.6979	2180.12	167.716	2180.12	132.916	2180.12	141.635	2180.12	133.333
		2181.55	57.4425	2181.55	200.626	2181.55	132.961	2181.55	160.907	2181.55	125.14
		2182.99	60.1769	2182.99	156.259	2182.99	137.608	2182.99	141.708	2182.99	103.778
		2184.42	62.9114	2184.42	185.88	2184.42	151.459	2184.42	141.744	2184.42	115.337
		2185.86	65.6458	2185.86	176.041	2185.86	151.504	2185.86	152.467	2185.86	123.604
		2187.29	60.3603	2187.29	192.508	2187.29	135.442	2187.29	163.189	2187.29	135.163
		2188.73	45.718	2188.73	169.516	2188.73	126.283	2188.73	141.853	2188.73	130.262
		2190.16	67.1659	2190.16	182.695	2190.16	137.833	2190.16	139.752	2190.16	125.361
		2191.6	64.5537	2191.6	184.365	2191.6	133.275	2191.6	159.024	2191.6	128.69
		2193.03	71.2982	2193.03	156.44	2193.03	119.514	2193.03	135.551	2193.03	122.143
		2194.46	63.3392	2194.46	169.62	2194.46	137.966	2194.46	154.822	2194.46	132.056
		2195.9	52.7069	2195.9	186.086	2195.9	131.108	2195.9	154.857	2195.9	132.092
		2197.33	67.4714	2197.33	184.469	2197.33	131.153	2197.33	154.894	2197.33	137.067
		2198.76	56.8392	2198.76	172.985	2198.76	131.198	2198.76	150.655	2198.76	132.166
		2200.2	60.9103	2200.2	189.453	2200.2	128.941	2200.2	154.966	2200.2	122.327
		2201.63	66.3181	2201.63	187.834	2201.63	161.2	2201.63	146.454	2201.63	125.655
		2203.06	74.3993	2203.06	182.928	2203.06	124.429	2203.06	159.313	2203.06	140.506
		2204.49	66.4404	2204.49	186.242	2204.49	138.28	2204.49	165.761	2204.49	142.189
		2205.92	70.5116	2205.92	173.115	2205.92	136.024	2205.92	155.112	2205.92	122.474
		2207.35	77.2558	2207.35	169.852	2207.35	154.477	2207.35	157.285	2207.35	135.679
		2208.79	74.6439	2208.79	187.964	2208.79	149.92	2208.79	148.773	2208.79	125.84
		2210.22	73.3681	2210.22	184.701	2210.22	145.363	2210.22	144.534	2210.22	137.399
		2211.65	80.1129	2211.65	197.881	2211.65	143.106	2211.65	153.12	2211.65	139.082
		2213.08	69.4804	2213.08	181.465	2213.08	150.053	2213.08	170.254	2213.08	121.012
		2214.51	65.5316	2214.51	186.423	2214.51	131.69	2214.51	168.153	2214.51	134.217
		2215.94	73.6127	2215.94	186.449	2215.94	136.337	2215.94	181.012	2215.94	135.9
		2217.36	64.3171	2217.36	191.408	2217.36	150.188	2217.36	163.95	2217.36	132.645
		2218.79	76.4083	2218.79	171.703	2218.79	136.427	2218.79	149.026	2218.79	145.85
		2220.22	68.4491	2220.22	179.951	2220.22	157.181	2220.22	155.474	2220.22	127.78
		2221.65	75.194	2221.65	201.35	2221.65	136.516	2221.65	146.961	2221.65	136.047
		2223.08	67.2348	2223.08	186.579	2223.08	141.163	2223.08	161.958	2223.08	127.854
		2224.51	80.663	2224.51	170.163	2224.51	134.305	2224.51	155.583	2224.51	124.599
		2225.94	63.3472	2225.94	193.206	2225.94	159.661	2225.94	172.717	2225.94	139.45
		2227.36	64.7449	2227.36	196.521	2227.36	145.9	2227.36	155.655	2227.36	141.133
		2228.79	66.1428	2228.79	171.884	2228.79	141.343	2228.79	153.555	2228.79	131.294
		2230.22	60.8571	2230.22	188.352	2230.22	159.796	2230.22	147.179	2230.22	126.393
		2231.64	62.2549	2231.64	190.022	2231.64	152.936	2231.64	149.353	2231.64	131.367
		2233.07	63.6527	2233.07	191.692	2233.07	146.078	2233.07	160.075	2233.07	136.342
		2234.5	55.6938	2234.5	198.294	2234.5	153.026	2234.5	134.465	2234.5	126.503
		2235.92	67.7848	2235.92	175.303	2235.92	134.663	2235.92	153.735	2235.92	133.124
		2237.35	63.8361	2237.35	170.396	2237.35	143.912	2237.35	160.183	2237.35	146.328
		2238.77	65.2339	2238.77	175.354	2238.77	123.248	2238.77	143.122	2238.77	131.551
		2240.2	62.6216	2240.2	168.803	2240.2	160.109	2240.2	164.53	2240.2	125.004
		2241.63	64.0195	2241.63	178.694	2241.63	130.24	2241.63	134.645	2241.63	125.041
		2243.05	64.0805	2243.05	201.738	2243.05	134.887	2243.05	164.603	2243.05	131.662
		2244.47	50.7749	2244.47	175.458	2244.47	132.631	2244.47	162.502	2244.47	133.345
		2245.9	64.2028	2245.9	172.195	2245.9	139.579	2245.9	173.225	2245.9	120.214
		2247.32	50.8972	2247.32	175.51	2247.32	141.925	2247.32	143.34	2247.32	123.543
		2248.75	65.6617	2248.75	187.044	2248.75	125.863	2248.75	154.062	2248.75	125.226
		2250.17	67.0597	2250.17	173.917	2250.17	132.811	2250.17	156.236	2250.17	123.616
		2251.59	76.4772	2251.59	178.875	2251.59	139.757	2251.59	143.449	2251.59	131.883
		2253.01	60.4984	2253.01	177.257	2253.01	135.2	2253.01	158.446	2253.01	123.69
		2254.44	59.2228	2254.44	178.927	2254.44	126.041	2254.44	171.305	2254.44	127.019
		2255.86	67.3043	2255.86	170.733	2255.86	153.698	2255.86	160.654	2255.86	122.117
		2257.28	53.9983	2257.28	162.537	2257.28	158.345	2257.28	158.554	2257.28	135.322
		2258.7	67.4259	2258.7	180.649	2258.7	142.283	2258.7	143.629	2258.7	128.775
		2260.13	59.4673	2260.13	182.319	2260.13	133.124	2260.13	147.94	2260.13	125.52
		2261.55	64.8751	2261.55	185.633	2261.55	128.566	2261.55	160.8	2261.55	122.265
		2262.97	62.2629	2262.97	175.794	2262.97	142.417	2262.97	165.111	2262.97	130.532
		2264.39	66.334	2264.39	182.396	2264.39	147.064	2264.39	137.363	2264.39	148.675
		2265.81	63.7218	2265.81	172.558	2265.81	133.303	2265.81	139.536	2265.81	120.73
		2267.23	67.7928	2267.23	164.362	2267.23	135.649	2267.23	133.161	2267.23	130.642
		2268.65	73.201	2268.65	172.609	2268.65	161.005	2268.65	143.884	2268.65	107.635
		2270.07	65.2418	2270.07	166.058	2270.07	131.135	2270.07	141.783	2270.07	110.964
		2271.49	63.9663	2271.49	171.017	2271.49	133.481	2271.49	148.231	2271.49	120.877
		2272.91	58.6806	2272.91	166.11	2272.91	131.225	2272.91	135.444	2272.91	115.975
		2274.33	58.7418	2274.33	171.069	2274.33	147.377	2274.33	141.892	2274.33	112.72
		2275.75	53.4562	2275.75	177.671	2275.75	135.917	2275.75	137.653	2275.75	122.633
		2277.16	50.844	2277.16	159.612	2277.16	149.768	2277.16	135.552	2277.16	116.086
		2278.58	68.282	2278.58	184.299	2278.58	133.706	2278.58	150.549	2278.58	111.185
		2280	56.3129	2280	184.326	2280	142.955	2280	142.036	2280	129.328
		2281.42	64.394	2281.42	171.198	2281.42	122.29	2281.42	127.112	2281.42	114.551
		2282.84	63.1185	2282.84	158.071	2282.84	129.238	2282.84	133.56	2282.84	114.588
		2284.25	64.5163	2284.25	174.538	2284.25	145.39	2284.25	137.871	2284.25	114.625
		2285.67	57.8941	2285.67	186.073	2285.67	131.629	2285.67	122.946	2285.67	117.953
		2287.09	57.9552	2287.09	158.148	2287.09	127.072	2287.09	142.218	2287.09	126.22
		2288.5	62.0263	2288.5	171.328	2288.5	127.116	2288.5	142.254	2288.5	119.673
		2289.92	63.4241	2289.92	159.844	2289.92	129.462	2289.92	144.428	2289.92	114.772
		2291.33	59.4752	2291.33	154.938	2291.33	127.205	2291.33	123.092	2291.33	109.87
		2292.75	50.1796	2292.75	153.32	2292.75	138.755	2292.75	131.677	2292.75	113.199
		2294.17	68.9544	2294.17	161.567	2294.17	113.489	2294.17	142.399	2294.17	126.404
		2295.58	59.6585	2295.58	145.151	2295.58	127.34	2295.58	140.297	2295.58	128.087
		2297	66.4031	2297	156.686	2297	125.084	2297	138.196	2297	113.31
		2298.41	61.1175	2298.41	160	2298.41	132.032	2298.41	151.056	2298.41	114.993
		2299.83	61.1786	2299.83	171.534	2299.83	132.077	2299.83	140.406	2299.83	129.844
		2301.24	69.2598	2301.24	174.849	2301.24	120.616	2301.24	131.894	2301.24	139.757
		2302.65	54.6175	2302.65	158.433	2302.65	122.962	2302.65	134.067	2302.65	118.395
		2304.07	61.3619	2304.07	151.883	2304.07	134.512	2304.07	131.966	2304.07	123.37
		2305.48	60.0864	2305.48	171.638	2305.48	125.353	2305.48	155.512	2305.48	120.115
		2306.89	66.8309	2306.89	156.867	2306.89	125.397	2306.89	134.176	2306.89	118.506
		2308.31	66.8919	2308.31	147.027	2308.31	134.646	2308.31	134.213	2308.31	118.542
		2309.72	68.2901	2309.72	156.919	2309.72	125.487	2309.72	138.523	2309.72	115.287
		2311.13	68.3509	2311.13	168.453	2311.13	120.929	2311.13	155.658	2311.13	120.262
		2312.54	57.7186	2312.54	160.259	2312.54	137.081	2312.54	140.733	2312.54	105.485
		2313.96	64.4631	2313.96	161.928	2313.96	139.427	2313.96	132.221	2313.96	118.69
		2315.37	67.1973	2315.37	153.734	2315.37	146.375	2315.37	134.393	2315.37	120.372
		2316.78	55.2286	2316.78	163.624	2316.78	141.818	2316.78	155.802	2316.78	133.577
		2318.19	60.6365	2318.19	170.227	2318.19	130.358	2318.19	166.524	2318.19	105.633
		2319.6	64.7076	2319.6	165.32	2319.6	148.811	2319.6	132.365	2319.6	140.236
		2321.01	64.7687	2321.01	160.414	2321.01	128.146	2321.01	132.401	2321.01	113.936
		2322.42	68.8401	2322.42	170.304	2322.42	130.492	2322.42	143.124	2322.42	127.141
		2323.83	68.9009	2323.83	160.466	2323.83	123.634	2323.83	132.474	2323.83	127.178
		2325.24	59.6054	2325.24	172	2325.24	155.892	2325.24	160.294	2325.24	132.153
		2326.65	69.0232	2326.65	147.364	2326.65	144.432	2326.65	147.507	2326.65	123.959
		2328.06	66.411	2328.06	186.849	2328.06	130.671	2328.06	141.132	2328.06	120.704
		2329.47	75.8289	2329.47	158.925	2329.47	126.114	2329.47	132.619	2329.47	125.679
		2330.88	70.543	2330.88	172.104	2330.88	130.76	2330.88	136.93	2330.88	117.486
		2332.29	62.5843	2332.29	163.909	2332.29	128.504	2332.29	132.692	2332.29	122.46
		2333.69	70.6653	2333.69	175.444	2333.69	117.044	2333.69	158.375	2333.69	135.665
		2335.1	69.3901	2335.1	177.114	2335.1	156.206	2335.1	145.587	2335.1	132.41
		2336.51	70.7876	2336.51	190.293	2336.51	137.843	2336.51	158.447	2336.51	132.448
		2337.92	70.8491	2337.92	170.589	2337.92	137.888	2337.92	134.974	2337.92	119.316
		2339.33	69.5733	2339.33	164.039	2339.33	149.438	2339.33	152.108	2339.33	127.583
		2340.73	66.9607	2340.73	172.285	2340.73	126.472	2340.73	135.046	2340.73	132.558
		2342.14	79.0523	2342.14	173.955	2342.14	140.323	2342.14	147.906	2342.14	140.825
		2343.55	73.7664	2343.55	159.183	2343.55	144.969	2343.55	145.805	2343.55	112.88
		2344.95	65.8077	2344.95	182.228	2344.95	145.014	2344.95	147.979	2344.95	132.668
		2346.36	69.8787	2346.36	164.168	2346.36	138.156	2346.36	139.466	2346.36	127.767
		2347.76	73.9502	2347.76	170.77	2347.76	135.9	2347.76	143.777	2347.76	132.742
		2349.17	82.0311	2349.17	175.728	2349.17	140.547	2349.17	135.264	2349.17	127.841
		2350.57	75.4092	2350.57	182.331	2350.57	145.193	2350.57	148.124	2350.57	154.213
		2351.98	84.8267	2351.98	193.866	2351.98	147.539	2351.98	141.749	2351.98	137.79
		2353.38	87.5609	2353.38	177.451	2353.38	138.38	2353.38	146.059	2353.38	141.119
		2354.79	84.949	2354.79	170.9	2354.79	143.027	2354.79	143.957	2354.79	129.635
		2356.19	80.9998	2356.19	175.858	2356.19	122.363	2356.19	165.366	2356.19	152.715
		2357.6	77.0513	2357.6	185.749	2357.6	147.719	2357.6	152.579	2357.6	129.708
		2359	75.7754	2359	177.554	2359	150.065	2359	148.341	2359	144.559
		2360.4	83.857	2360.4	189.089	2360.4	136.304	2360.4	154.789	2360.4	128.136
		2361.81	82.5811	2361.81	182.538	2361.81	152.454	2361.81	169.786	2361.81	141.34
		2363.21	82.6426	2363.21	184.208	2363.21	140.994	2363.21	144.175	2363.21	139.731
		2364.61	97.4069	2364.61	195.743	2364.61	138.738	2364.61	150.623	2364.61	152.936
		2366.02	100.142	2366.02	199.057	2366.02	145.686	2366.02	152.797	2366.02	157.911
		2367.42	88.1724	2367.42	177.71	2367.42	157.236	2367.42	154.97	2367.42	141.487
		2368.82	92.2433	2368.82	179.379	2368.82	148.077	2368.82	148.595	2368.82	157.984
		2370.22	93.6414	2370.22	184.338	2370.22	145.821	2370.22	172.141	2370.22	158.021
		2371.62	107.069	2371.62	184.363	2371.62	157.37	2371.62	163.628	2371.62	141.598
		2373.02	100.447	2373.02	184.389	2373.02	150.512	2373.02	170.076	2373.02	158.095
		2374.42	83.1312	2374.42	176.194	2374.42	155.159	2374.42	155.151	2374.42	136.734
		2375.82	112.6	2375.82	187.729	2375.82	152.903	2375.82	176.56	2375.82	169.691
		2377.23	111.324	2377.23	197.62	2377.23	143.744	2377.23	161.635	2377.23	159.852
		2378.63	111.385	2378.63	204.222	2378.63	176.003	2378.63	172.358	2378.63	158.243
		2380.03	108.773	2380.03	179.586	2380.03	148.434	2380.03	159.571	2380.03	158.279
		2381.42	111.507	2381.42	182.9	2381.42	169.188	2381.42	185.254	2381.42	138.564
		2382.83	98.2015	2382.83	204.3	2382.83	155.427	2382.83	155.369	2382.83	151.769
		2384.22	123.659	2384.22	201.037	2384.22	148.569	2384.22	174.64	2384.22	153.452
		2385.62	118.374	2385.62	197.775	2385.62	183.129	2385.62	178.951	2385.62	150.196
		2387.02	115.761	2387.02	206.022	2387.02	144.057	2387.02	182.38	2387.02	168.339
		2388.42	110.476	2388.42	194.539	2388.42	167.112	2388.42	225.309	2388.42	176.606
		2389.82	121.23	2389.82	212.65	2389.82	176.361	2389.82	177.635	2389.82	179.935
		2391.22	126.639	2391.22	191.302	2391.22	162.599	2391.22	174.822	2391.22	156.928
		2392.61	137.393	2392.61	189.684	2392.61	176.45	2392.61	179.133	2392.61	152.027
		2394.01	141.464	2394.01	189.71	2394.01	183.398	2394.01	164.208	2394.01	171.816
		2395.41	134.842	2395.41	197.956	2395.41	153.53	2395.41	194.165	2395.41	173.499
		2396.81	130.893	2396.81	197.983	2396.81	174.284	2396.81	172.829	2396.81	191.641
		2398.2	140.311	2398.2	217.738	2398.2	169.726	2398.2	192.101	2398.2	188.386
		2399.6	148.392	2399.6	209.543	2399.6	169.771	2399.6	172.902	2399.6	162.087
		2401	160.483	2401	207.925	2401	167.514	2401	196.448	2401	188.46
		2402.39	147.177	2402.39	207.951	2402.39	174.462	2402.39	230.68	2402.39	178.62
		2403.79	160.606	2403.79	207.977	2403.79	190.614	2403.79	203.43	2403.79	201.701
		2405.18	159.33	2405.18	211.291	2405.18	174.552	2405.18	206.466	2405.18	183.632
		2406.58	171.421	2406.58	204.74	2406.58	190.704	2406.58	213.691	2406.58	173.793
		2407.97	166.135	2407.97	186.68	2407.97	163.137	2407.97	188.08	2407.97	182.06
		2409.37	182.236	2409.37	209.724	2409.37	197.697	2409.37	211.626	2409.37	193.618
		2410.76	179.624	2410.76	237.7	2410.76	216.15	2410.76	198.839	2410.76	210.115
		2412.16	197.062	2412.16	232.794	2412.16	200.087	2412.16	190.326	2412.16	201.923
		2413.55	195.787	2413.55	209.802	2413.55	218.54	2413.55	222.42	2413.55	200.314
		2414.94	197.184	2414.94	237.778	2414.94	209.381	2414.94	216.045	2414.94	213.518
		2416.34	219.969	2416.34	208.209	2416.34	211.726	2416.34	196.846	2416.34	197.095
		2417.73	218.693	2417.73	232.898	2417.73	204.868	2417.73	203.294	2417.73	211.946
		2419.12	238.805	2419.12	252.653	2419.12	200.311	2419.12	239.664	2419.12	202.107
		2420.51	233.519	2420.51	237.882	2420.51	209.56	2420.51	235.425	2420.51	226.833
		2421.91	256.303	2421.91	236.263	2421.91	246.421	2421.91	196.992	2421.91	230.162
		2423.3	234.978	2423.3	259.307	2423.3	228.057	2423.3	220.537	2423.3	246.659
		2424.69	247.069	2424.69	264.265	2424.69	241.908	2424.69	241.946	2424.69	223.652
		2426.08	269.854	2426.08	242.918	2426.08	235.05	2426.08	248.394	2426.08	238.502
		2427.47	268.578	2427.47	244.587	2427.47	241.998	2427.47	242.019	2427.47	236.893
		2428.86	292.7	2428.86	259.411	2428.86	237.441	2428.86	235.643	2428.86	235.284
		2430.25	298.107	2430.25	254.504	2430.25	237.486	2430.25	227.131	2430.25	233.675
		2431.65	315.546	2431.65	259.463	2431.65	209.918	2431.65	252.813	2431.65	240.296
		2433.04	314.27	2433.04	274.286	2433.04	235.274	2433.04	244.3	2433.04	261.731
		2434.43	331.707	2434.43	259.515	2434.43	244.522	2434.43	242.199	2434.43	253.538
		2435.82	347.809	2435.82	266.117	2435.82	221.557	2435.82	235.824	2435.82	253.575
		2437.21	345.196	2437.21	261.211	2437.21	251.515	2437.21	263.644	2437.21	256.904
		2438.59	361.298	2438.59	254.66	2438.59	244.657	2438.59	248.72	2438.59	261.878
		2439.98	357.349	2439.98	267.839	2439.98	247.003	2439.98	253.031	2439.98	268.499
		2441.37	356.074	2441.37	277.729	2441.37	251.65	2441.37	242.381	2441.37	237.262
		2442.76	374.848	2442.76	259.67	2442.76	258.597	2442.76	250.966	2442.76	276.803
		2444.15	364.216	2444.15	269.56	2444.15	260.943	2444.15	248.865	2444.15	265.317
		2445.54	353.583	2445.54	276.162	2445.54	263.289	2445.54	255.313	2445.54	260.416
		2446.93	344.288	2446.93	264.68	2446.93	240.324	2446.93	248.938	2446.93	253.869
		2448.31	353.706	2448.31	264.705	2448.31	247.272	2448.31	263.935	2448.31	263.782
		2449.7	351.093	2449.7	240.069	2449.7	270.327	2449.7	259.697	2449.7	267.111
		2451.09	348.481	2451.09	277.91	2451.09	245.061	2451.09	261.869	2451.09	268.794
		2452.47	327.155	2452.47	241.765	2452.47	252.007	2452.47	242.671	2452.47	252.371
		2453.86	336.573	2453.86	259.876	2453.86	233.644	2453.86	261.942	2453.86	255.7
		2455.25	351.338	2455.25	251.682	2455.25	263.602	2455.25	281.213	2455.25	260.674
		2456.63	319.319	2456.63	243.487	2456.63	245.239	2456.63	247.054	2456.63	262.357
		2458.02	319.38	2458.02	268.175	2458.02	238.381	2458.02	270.6	2458.02	264.04
		2459.41	331.471	2459.41	264.912	2459.41	243.028	2459.41	268.499	2459.41	249.263
		2460.79	328.859	2460.79	251.786	2460.79	259.18	2460.79	247.163	2460.79	249.299
		2462.18	327.583	2462.18	255.099	2462.18	231.612	2462.18	257.886	2462.18	244.398
		2463.56	307.594	2463.56	240.328	2463.56	245.463	2463.56	251.51	2463.56	246.081
		2464.95	317.012	2464.95	261.728	2464.95	240.906	2464.95	260.095	2464.95	244.472
		2466.33	331.777	2466.33	253.533	2466.33	222.543	2466.33	249.446	2466.33	232.987
		2467.72	303.767	2467.72	245.338	2467.72	229.491	2467.72	228.11	2467.72	252.776
		2469.1	293.136	2469.1	261.806	2469.1	243.342	2469.1	240.969	2469.1	267.627
		2470.48	305.226	2470.48	240.457	2470.48	224.977	2470.48	236.73	2470.48	259.434
		2471.87	305.288	2471.87	235.551	2471.87	241.129	2471.87	228.218	2471.87	244.657
		2473.25	298.665	2473.25	248.73	2473.25	231.97	2473.25	256.038	2473.25	256.215
		2474.63	297.389	2474.63	252.044	2474.63	233.166	2474.63	255.006	2474.63	248.022
		2476.01	296.114	2476.01	255.358	2476.01	234.361	2476.01	253.973	2476.01	239.829
		2477.4	289.492	2477.4	238.943	2477.4	234.406	2477.4	245.461	2477.4	246.45
		2478.78	278.86	2478.78	248.833	2478.78	220.645	2478.78	232.674	2478.78	233.318
		2480.16	304.317	2480.16	240.639	2480.16	209.184	2480.16	239.122	2480.16	239.939
		2481.54	292.349	2481.54	253.818	2481.54	250.647	2481.54	264.805	2481.54	241.622
		2482.93	292.41	2482.93	252.199	2482.93	232.284	2482.93	245.606	2482.93	235.075
		2484.31	284.451	2484.31	250.581	2484.31	239.232	2484.31	234.956	2484.31	251.572
		2485.69	292.532	2485.69	242.386	2485.69	227.772	2485.69	232.855	2485.69	225.273
		2487.07	299.277	2487.07	245.701	2487.07	239.322	2487.07	247.852	2487.07	248.354
		2488.45	291.318	2488.45	247.37	2488.45	227.861	2488.45	244.683	2488.45	249.214
		2489.83	283.358	2489.83	249.041	2489.83	216.4	2489.83	241.512	2489.83	250.073
		2491.21	298.123	2491.21	229.336	2491.21	244.057	2491.21	226.588	2491.21	232.004
		2492.59	287.491	2492.59	235.939	2492.59	239.5	2492.59	245.859	2492.59	230.395
		2493.97	267.502	2493.97	247.474	2493.97	239.545	2493.97	245.896	2493.97	227.14
		2495.35	280.93	2495.35	235.991	2495.35	234.988	2495.35	239.52	2495.35	245.282
		2496.72	271.634	2496.72	231.084	2496.72	223.528	2496.72	233.145	2496.72	233.797
		2498.1	277.042	2498.1	237.687	2498.1	214.369	2498.1	218.221	2498.1	235.48
		2499.48	285.123	2499.48	237.713	2499.48	235.123	2499.48	235.355	2499.48	228.933
		2500.86	295.878	2500.86	245.96	2500.86	212.157	2500.86	243.94	2500.86	242.138
		2502.24	294.602	2502.24	234.476	2502.24	219.105	2502.24	261.074	2502.24	232.299
		2503.62	308.03	2503.62	254.232	2503.62	223.752	2503.62	237.601	2503.62	235.628
		2504.99	282.694	2504.99	242.749	2504.99	237.603	2504.99	244.049	2504.99	232.373
		2506.37	277.409	2506.37	241.131	2506.37	221.54	2506.37	237.674	2506.37	248.87
		2507.75	289.5	2507.75	247.733	2507.75	239.993	2507.75	231.298	2507.75	247.26
		2509.12	273.521	2509.12	242.827	2509.12	235.435	2509.12	259.118	2509.12	240.713
		2510.5	300.315	2510.5	254.361	2510.5	253.888	2510.5	224.958	2510.5	230.874
		2511.88	280.327	2511.88	251.099	2511.88	217.117	2511.88	233.544	2511.88	245.725
		2513.25	295.091	2513.25	233.039	2513.25	224.065	2513.25	250.678	2513.25	240.823
		2514.63	289.805	2514.63	242.93	2514.63	235.615	2514.63	246.44	2514.63	242.506
		2516	296.55	2516	236.379	2516	233.359	2516	231.515	2516	235.959
		2517.38	311.314	2517.38	241.337	2517.38	242.608	2517.38	270.022	2517.38	249.164
		2518.76	283.306	2518.76	233.143	2518.76	219.643	2518.76	233.725	2518.76	240.97
		2520.13	316.783	2520.13	234.812	2520.13	221.988	2520.13	225.213	2520.13	249.237
		2521.5	290.111	2521.5	238.127	2521.5	228.936	2521.5	235.935	2521.5	221.293
		2522.88	314.232	2522.88	261.17	2522.88	215.175	2522.88	250.932	2522.88	254.25
		2524.25	307.61	2524.25	256.264	2524.25	235.928	2524.25	229.596	2524.25	259.224
		2525.63	290.294	2525.63	251.357	2525.63	219.866	2525.63	225.358	2525.63	251.031
		2527	297.039	2527	253.028	2527	222.212	2527	236.08	2527	234.608
		2528.37	293.09	2528.37	238.256	2528.37	240.665	2528.37	259.625	2528.37	251.105
		2529.75	282.457	2529.75	259.656	2529.75	238.408	2529.75	253.25	2529.75	249.496
		2531.12	305.242	2531.12	244.884	2531.12	238.453	2531.12	214.816	2531.12	254.47
		2532.49	318.67	2532.49	238.334	2532.49	226.993	2532.49	236.225	2532.49	228.171
		2533.86	326.752	2533.86	258.089	2533.86	252.349	2533.86	274.731	2533.86	269.358
		2535.24	318.792	2535.24	251.539	2535.24	240.889	2535.24	236.297	2535.24	259.519
		2536.61	342.914	2536.61	261.429	2536.61	227.128	2536.61	210.687	2536.61	246.387
		2537.98	306.885	2537.98	248.302	2537.98	234.076	2537.98	244.919	2537.98	244.778
		2539.35	320.313	2539.35	263.125	2539.35	227.217	2539.35	257.779	2539.35	259.629
		2540.72	304.334	2540.72	253.287	2540.72	254.874	2540.72	257.815	2540.72	261.313
		2542.09	336.475	2542.09	235.227	2542.09	225.005	2542.09	268.538	2542.09	251.473
		2543.46	324.506	2543.46	253.338	2543.46	266.468	2543.46	253.613	2543.46	249.864
		2544.83	332.587	2544.83	246.787	2544.83	234.299	2544.83	266.473	2544.83	269.653
		2546.2	316.608	2546.2	266.543	2546.2	236.645	2546.2	247.274	2546.2	269.69
		2547.57	356.769	2547.57	266.569	2547.57	241.292	2547.57	264.407	2547.57	271.372
		2548.94	340.791	2548.94	230.424	2548.94	271.25	2548.94	266.581	2548.94	266.471
		2550.31	368.922	2550.31	246.891	2550.31	259.789	2550.31	249.519	2550.31	266.508
		2551.68	344.923	2551.68	263.358	2551.68	257.533	2551.68	260.242	2551.68	256.669
		2553.05	338.3	2553.05	260.096	2553.05	241.471	2553.05	262.415	2553.05	278.103
		2554.42	383.808	2554.42	269.986	2554.42	264.526	2554.42	241.079	2554.42	269.91
		2555.79	362.483	2555.79	260.148	2555.79	243.862	2555.79	256.076	2555.79	273.239
		2557.15	373.237	2557.15	256.885	2557.15	260.014	2557.15	260.387	2557.15	260.108
		2558.52	396.022	2558.52	276.641	2558.52	253.156	2558.52	254.012	2558.52	263.438
		2559.89	378.706	2559.89	256.937	2559.89	283.112	2559.89	266.872	2559.89	271.704
		2561.26	377.431	2561.26	275.048	2561.26	273.953	2561.26	288.28	2561.26	270.095
		2562.63	382.838	2562.63	281.651	2562.63	273.998	2562.63	277.63	2562.63	278.362
		2563.99	398.94	2563.99	268.524	2563.99	274.043	2563.99	269.118	2563.99	268.523
		2565.36	420.388	2565.36	286.635	2565.36	267.185	2565.36	296.938	2565.36	299.833
		2566.73	421.785	2566.73	296.526	2566.73	276.434	2566.73	284.15	2566.73	314.684
		2568.09	441.897	2568.09	289.975	2568.09	269.576	2568.09	267.088	2568.09	309.783
		2569.46	445.968	2569.46	286.713	2569.46	267.319	2569.46	279.948	2569.46	311.466
		2570.82	455.386	2570.82	275.229	2570.82	299.578	2570.82	288.533	2570.82	316.44
		2572.19	488.863	2572.19	288.409	2572.19	318.031	2572.19	292.844	2572.19	303.309
		2573.55	502.292	2573.55	276.925	2573.55	285.862	2573.55	295.018	2573.55	329.682
		2574.92	505.026	2574.92	301.614	2574.92	285.907	2574.92	307.878	2574.92	334.657
		2576.28	525.138	2576.28	280.265	2576.28	285.952	2576.28	297.228	2576.28	305.066
		2577.65	495.791	2577.65	298.377	2577.65	299.802	2577.65	299.401	2577.65	347.898
		2579.01	538.626	2579.01	301.691	2579.01	320.555	2579.01	314.398	2579.01	347.936
		2580.38	550.717	2580.38	305.006	2580.38	315.998	2580.38	305.886	2580.38	366.079
		2581.74	577.512	2581.74	306.675	2581.74	334.451	2581.74	310.196	2581.74	367.761
		2583.1	577.573	2583.1	314.922	2583.1	336.797	2583.1	331.605	2583.1	339.816
		2584.47	604.368	2584.47	313.304	2584.47	316.133	2584.47	338.053	2584.47	372.773
		2585.83	639.183	2585.83	321.551	2585.83	336.887	2585.83	327.402	2585.83	371.164
		2587.19	628.55	2587.19	331.441	2587.19	320.825	2587.19	346.674	2587.19	372.846
		2588.56	679.405	2588.56	334.755	2588.56	350.783	2588.56	342.435	2588.56	390.989
		2589.92	683.475	2589.92	331.493	2589.92	353.129	2589.92	353.158	2589.92	425.592
		2591.28	742.349	2591.28	380.842	2591.28	357.775	2591.28	376.704	2591.28	407.523
		2592.64	734.389	2592.64	329.9	2592.64	360.121	2592.64	346.819	2592.64	410.852
		2594	727.773	2594	364.453	2594	362.467	2594	387.463	2594	414.18
		2595.36	781.3	2595.36	346.394	2595.36	403.929	2595.36	372.538	2595.36	443.845
		2596.73	814.777	2596.73	356.284	2596.73	410.877	2596.73	393.947	2596.73	450.466
		2598.09	820.184	2598.09	369.463	2598.09	424.728	2598.09	419.63	2598.09	470.255
		2599.45	868.364	2599.45	407.304	2599.45	417.87	2599.45	398.294	2599.45	504.857
		2600.81	885.801	2600.81	358.006	2600.81	422.517	2600.81	426.114	2600.81	471.974
		2602.17	940.665	2602.17	394.203	2602.17	434.066	2602.17	432.562	2602.17	491.763
		2603.53	947.415	2603.53	399.161	2603.53	464.024	2603.53	451.834	2603.53	516.49
		2604.89	1002.28	2604.89	404.119	2604.89	436.457	2604.89	447.595	2604.89	516.527
		2606.25	1001	2606.25	445.249	2606.25	500.93	2606.25	456.18	2606.25	542.9
		2607.6	1077.25	2607.6	428.833	2607.6	473.363	2607.6	456.216	2607.6	556.105
		2608.96	1112.07	2608.96	446.945	2608.96	528.632	2608.96	456.253	2608.96	567.664
		2610.32	1144.21	2610.32	437.106	2610.32	517.172	2610.32	490.485	2610.32	598.974
		2611.68	1180.36	2611.68	451.929	2611.68	521.819	2611.68	494.795	2611.68	630.285
		2613.04	1217.85	2613.04	463.464	2613.04	600.097	2613.04	541.851	2613.04	587.526
		2614.4	1271.38	2614.4	474.999	2614.4	611.647	2614.4	569.671	2614.4	625.421
		2615.76	1347.63	2615.76	479.957	2615.76	556.467	2615.76	559.021	2615.76	658.377
		2617.11	1355.71	2617.11	514.51	2617.11	586.425	2617.11	601.802	2617.11	671.582
		2618.47	1469.39	2618.47	549.063	2618.47	650.898	2618.47	612.525	2618.47	673.265
		2619.83	1522.91	2619.83	554.022	2619.83	664.749	2619.83	618.973	2619.83	709.514
		2621.18	1604.51	2621.18	588.574	2621.18	671.697	2621.18	657.479	2621.18	717.781
		2622.54	1674.09	2622.54	585.312	2622.54	701.655	2622.54	676.75	2622.54	773.781
		2623.9	1755.68	2623.9	573.829	2623.9	729.312	2623.9	696.021	2623.9	811.676
		2625.25	1842.63	2625.25	598.516	2625.25	727.056	2625.25	740.939	2625.25	801.837
		2626.61	1950.96	2626.61	601.831	2626.61	768.519	2626.61	723.877	2626.61	844.667
		2627.96	2079.34	2627.96	631.451	2627.96	812.283	2627.96	781.619	2627.96	913.84
		2629.32	2147.57	2629.32	659.428	2629.32	835.338	2629.32	805.165	2629.32	917.165
		2630.67	2308.03	2630.67	651.232	2630.67	835.383	2630.67	800.927	2630.67	936.958
		2632.03	2475.18	2632.03	707.159	2632.03	844.63	2632.03	843.708	2632.03	986.371
		2633.38	2631.63	2633.38	703.897	2633.38	851.578	2633.38	877.94	2633.38	1016.04
		2634.74	2796.1	2634.74	779.553	2634.74	911.449	2634.74	905.76	2634.74	1037.47
		2636.09	2980.62	2636.09	802.597	2636.09	888.484	2636.09	918.62	2636.09	1151.09
		2637.44	3190.54	2637.44	830.571	2637.44	955.258	2637.44	963.538	2637.44	1162.64
		2638.8	3388.43	2638.8	866.767	2638.8	1001.32	2638.8	1036.24	2638.8	1226.88
		2640.15	3595.68	2640.15	916.124	2640.15	1015.17	2640.15	1061.92	2640.15	1302.62
		2641.51	3805.6	2641.51	912.86	2641.51	1061.24	2641.51	1040.59	2641.51	1319.12
		2642.86	4030.22	2642.86	967.142	2642.86	1068.19	2642.86	1113.29	2642.86	1394.87
		2644.21	4250.83	2644.21	1070.75	2644.21	1178.68	2644.21	1151.8	2644.21	1426.18
		2645.56	4599.77	2645.56	1077.35	2645.56	1222.44	2645.56	1209.53	2645.56	1493.71
		2646.92	4897.9	2646.92	1143.14	2646.92	1254.7	2646.92	1254.46	2646.92	1576.04
		2648.27	5022.28	2648.27	1190.84	2648.27	1275.46	2648.27	1333.57	2648.27	1668.26
		2649.62	5359.18	2649.62	1222.12	2649.62	1411.26	2649.62	1340.02	2649.62	1720.96
		2650.97	5594.5	2650.97	1243.51	2650.97	1413.61	2650.97	1446.91	2650.97	1752.28
		2652.32	5833.82	2652.32	1292.86	2652.32	1590.82	2652.32	1489.69	2652.32	1837.9
		2653.67	5992.95	2653.67	1366.87	2653.67	1572.46	2653.67	1570.95	2653.67	1966.33
		2655.02	6336.53	2655.02	1394.85	2655.02	1708.27	2655.02	1620.14	2655.02	2002.58
		2656.37	6593.24	2656.37	1452.42	2656.37	1781.95	2656.37	1703.52	2656.37	2086.56
		2657.72	6853.93	2657.72	1488.61	2657.72	1862.53	2657.72	1795.47	2657.72	2165.6
		2659.07	6890.09	2659.07	1547.84	2659.07	1910.89	2659.07	1810.46	2659.07	2210.09
		2660.42	7128.09	2660.42	1546.22	2660.42	1963.86	2660.42	1859.66	2660.42	2326.99
		2661.77	7248.45	2661.77	1587.35	2661.77	1982.32	2661.77	1872.51	2661.77	2371.47
		2663.12	7379.52	2663.12	1638.34	2663.12	2035.29	2663.12	1960.17	2663.12	2462.03
		2664.47	7421.02	2664.47	1638.36	2664.47	2097.45	2664.47	1958.08	2664.47	2491.7
		2665.82	7346.23	2665.82	1700.86	2665.82	2104.4	2665.82	2013.68	2665.82	2611.89
		2667.17	7386.4	2667.17	1671.3	2667.17	2109.04	2667.17	2056.46	2667.17	2636.62
		2668.52	7197.99	2668.52	1702.57	2668.52	2092.98	2668.52	2075.73	2668.52	2648.18
		2669.86	6918.63	2669.86	1671.35	2669.86	2106.84	2669.86	2112.1	2669.86	2635.04
		2671.21	6803.74	2671.21	1694.4	2671.21	2063.16	2671.21	2069.39	2671.21	2661.42
		2672.56	6545.85	2672.56	1702.64	2672.56	2077.01	2672.56	2165.6	2672.56	2658.16
		2673.91	6235.8	2673.91	1686.22	2673.91	2044.85	2673.91	2052.37	2673.91	2674.66
		2675.25	6108.88	2675.25	1631.99	2675.25	2044.89	2675.25	2045.99	2675.25	2653.3
		2676.6	5800.17	2676.6	1604.07	2676.6	2035.72	2676.6	2088.77	2676.6	2579.27
		2677.95	5535.57	2677.95	1569.57	2677.95	2044.97	2677.95	2039.65	2677.95	2526.63
		2679.3	5217.5	2679.3	1535.07	2679.3	1971.39	2679.3	1928.55	2679.3	2429.56
		2680.64	4939.54	2680.64	1475.91	2680.64	1909.31	2680.64	1960.65	2680.64	2391.73
		2681.99	4656.22	2681.99	1433.18	2681.99	1870.23	2681.99	1826.04	2681.99	2276.55
		2683.33	4382.26	2683.33	1398.68	2683.33	1792.05	2683.33	1723.48	2683.33	2214.04
		2684.68	4157.76	2684.68	1316.5	2684.68	1706.96	2684.68	1821.84	2684.68	2182.8
		2686.02	3976.03	2686.02	1278.71	2686.02	1711.6	2686.02	1734.24	2686.02	2072.56
		2687.37	3707.43	2687.37	1254.08	2687.37	1603.5	2687.37	1642.39	2687.37	1996.88
		2688.71	3488.27	2688.71	1193.27	2688.71	1596.65	2688.71	1606.09	2688.71	1881.69
		2690.06	3314.57	2690.06	1188.36	2690.06	1520.75	2690.06	1533.45	2690.06	1799.44
		2691.4	3195.66	2691.4	1132.48	2691.4	1470.17	2691.4	1428.77	2691.4	1761.61
		2692.75	2969.82	2692.75	1078.25	2692.75	1431.1	2692.75	1358.27	2692.75	1666.18
		2694.09	2838.89	2694.09	1002.66	2694.09	1364.42	2694.09	1264.27	2694.09	1585.56
		2695.43	2689.24	2695.43	1010.9	2695.43	1251.71	2695.43	1217.29	2695.43	1495.07
		2696.78	2566.34	2696.78	963.245	2696.78	1187.33	2696.78	1191.68	2696.78	1462.19
		2698.12	2444.76	2698.12	900.792	2698.12	1182.77	2698.12	1138.29	2698.12	1379.92
		2699.46	2284.42	2699.46	886.02	2699.46	1095.38	2699.46	1072.07	2699.46	1347.04
		2700.81	2126.75	2700.81	879.468	2700.81	1065.51	2700.81	1087.06	2700.81	1269.71
		2702.15	1985.12	2702.15	864.695	2702.15	975.815	2702.15	980.238	2702.15	1235.19
		2703.49	1942.41	2703.49	808.823	2703.49	998.87	2703.49	922.569	2703.49	1134.82
		2704.83	1838.21	2704.83	792.408	2704.83	881.564	2704.83	941.841	2704.83	1095.35
		2706.17	1727.33	2706.17	741.465	2706.17	851.696	2706.17	843.564	2706.17	1046.01
		2707.52	1601.74	2707.52	721.762	2707.52	849.439	2707.52	809.405	2707.52	1004.9
		2708.86	1513.58	2708.86	690.549	2708.86	844.882	2708.86	809.441	2708.86	955.55
		2710.2	1465.52	2710.2	667.557	2710.2	794.305	2710.2	783.831	2710.2	934.193
		2711.54	1358.65	2711.54	647.853	2711.54	757.534	2711.54	730.437	2711.54	909.536
		2712.88	1323.96	2712.88	644.591	2712.88	734.569	2712.88	674.905	2712.88	847.029
		2714.22	1226.44	2714.22	613.378	2714.22	739.215	2714.22	692.039	2714.22	847.062
		2715.56	1179.72	2715.56	573.944	2715.56	679.434	2715.56	647.194	2715.56	804.305
		2716.9	1149.04	2716.9	539.443	2716.9	695.586	2716.9	647.23	2716.9	753.316
		2718.24	1064.89	2718.24	547.69	2718.24	679.523	2718.24	625.893	2718.24	769.812
		2719.58	1044.9	2719.58	526.342	2719.58	601.333	2719.58	623.792	2719.58	746.806
		2720.92	979.462	2720.92	516.503	2720.92	580.669	2720.92	598.182	2720.92	694.171
		2722.25	922.045	2722.25	508.308	2722.25	610.627	2722.25	602.492	2722.25	676.102
		2723.59	922.105	2723.59	482.028	2723.59	573.856	2723.59	583.294	2723.59	674.492
		2724.93	900.785	2724.93	454.103	2724.93	541.687	2724.93	544.86	2724.93	613.627
		2726.27	836.685	2726.27	450.841	2726.27	488.808	2726.27	523.524	2726.27	615.31
		2727.61	838.082	2727.61	447.578	2727.61	514.164	2727.61	515.011	2727.61	582.427
		2728.94	760.615	2728.94	468.978	2728.94	493.5	2728.94	497.95	2728.94	579.172
		2730.28	758.002	2730.28	436.121	2730.28	477.438	2730.28	455.242	2730.28	541.351
		2731.62	700.585	2731.62	442.723	2731.62	459.075	2731.62	461.69	2731.62	567.724
		2732.96	704.655	2732.96	423.02	2732.96	438.411	2732.96	446.765	2732.96	490.399
		2734.29	652.589	2734.29	427.978	2734.29	452.262	2734.29	444.664	2734.29	531.585
		2735.63	670.028	2735.63	403.342	2735.63	445.402	2735.63	440.425	2735.63	513.516
		2736.97	615.284	2736.97	414.876	2736.97	401.728	2736.97	446.873	2736.97	508.615
		2738.3	658.119	2738.3	388.596	2738.3	415.579	2738.3	423.4	2738.3	475.732
		2739.64	604.713	2739.64	396.842	2739.64	417.925	2739.64	449.083	2739.64	472.477
		2740.97	576.704	2740.97	413.31	2740.97	422.572	2740.97	387.14	2740.97	475.806
		2742.31	578.102	2742.31	383.741	2742.31	383.499	2742.31	408.548	2742.31	459.383
		2743.64	543.409	2743.64	403.497	2743.64	418.059	2743.64	389.35	2743.64	447.898
		2744.98	556.837	2744.98	385.437	2744.98	397.395	2744.98	380.837	2744.98	439.705
		2746.31	514.125	2746.31	357.513	2746.31	397.44	2746.31	395.834	2746.31	418.343
		2747.65	498.146	2747.65	364.115	2747.65	351.465	2747.65	404.419	2747.65	416.734
		2748.98	480.83	2748.98	359.209	2748.98	379.122	2748.98	387.358	2748.98	401.957
		2750.31	467.524	2750.31	344.437	2750.31	372.264	2750.31	372.434	2750.31	403.64
		2751.65	458.229	2751.65	347.752	2751.65	374.61	2751.65	351.098	2751.65	406.968
		2752.98	459.626	2752.98	334.624	2752.98	363.148	2752.98	378.918	2752.98	408.651
		2754.31	420.924	2754.31	344.515	2754.31	358.591	2754.31	336.209	2754.31	390.582
		2755.65	439.699	2755.65	359.338	2755.65	331.024	2755.65	338.382	2755.65	397.203
		2756.98	422.383	2756.98	347.855	2756.98	365.584	2756.98	351.242	2756.98	377.488
		2758.31	426.454	2758.31	324.863	2758.31	358.726	2758.31	336.318	2758.31	398.923
		2759.64	417.159	2759.64	319.957	2759.64	335.761	2759.64	347.04	2759.64	356.164
		2760.98	409.2	2760.98	357.797	2760.98	328.902	2760.98	334.253	2760.98	384.183
		2762.31	378.517	2762.31	338.094	2762.31	322.044	2762.31	312.917	2762.31	371.051
		2763.64	393.282	2763.64	333.187	2763.64	331.293	2763.64	300.13	2763.64	379.318
		2764.97	370.619	2764.97	326.636	2764.97	342.843	2764.97	336.499	2764.97	344.789
		2766.3	381.374	2766.3	331.595	2766.3	338.286	2766.3	315.163	2766.3	336.596
		2767.63	371.41	2767.63	327.51	2767.63	331.428	2767.63	313.062	2767.63	348.978
		2768.96	361.446	2768.96	323.426	2768.96	324.57	2768.96	310.962	2768.96	361.359
		2770.29	336.11	2770.29	298.789	2770.29	338.42	2770.29	310.998	2770.29	331.769
		2771.62	332.162	2771.62	303.748	2771.62	320.056	2771.62	325.995	2771.62	341.682
		2772.95	341.579	2772.95	320.215	2772.95	303.994	2772.95	300.383	2772.95	320.321
		2774.28	328.273	2774.28	320.241	2774.28	310.942	2774.28	300.42	2774.28	317.065
		2775.61	337.692	2775.61	331.776	2775.61	320.191	2775.61	306.868	2775.61	323.686
		2776.94	332.406	2776.94	323.581	2776.94	320.236	2776.94	311.178	2776.94	313.847
		2778.27	328.457	2778.27	305.521	2778.27	301.872	2778.27	298.391	2778.27	322.114
		2779.6	315.151	2779.6	302.259	2779.6	301.917	2779.6	326.212	2779.6	323.796
		2780.93	320.559	2780.93	303.929	2780.93	306.564	2780.93	289.915	2780.93	322.187
		2782.25	321.957	2782.25	294.09	2782.25	290.502	2782.25	322.01	2782.25	305.764
		2783.58	304.642	2783.58	277.674	2783.58	308.955	2783.58	300.674	2783.58	302.509
		2784.91	303.366	2784.91	292.498	2784.91	295.194	2784.91	292.161	2784.91	333.819
		2786.24	295.407	2786.24	289.235	2786.24	297.54	2786.24	296.472	2786.24	304.229
		2787.57	294.131	2787.57	295.838	2787.57	302.187	2787.57	313.606	2787.57	307.558
		2788.89	284.835	2788.89	282.71	2788.89	299.929	2788.89	285.859	2788.89	291.135
		2790.22	302.274	2790.22	309.043	2790.22	290.77	2790.22	285.895	2790.22	292.817
		2791.55	267.581	2791.55	286.05	2791.55	288.514	2791.55	281.656	2791.55	304.376
		2792.87	299.723	2792.87	289.365	2792.87	283.957	2792.87	320.162	2792.87	292.891
		2794.2	301.12	2794.2	299.255	2794.2	307.012	2794.2	273.18	2794.2	294.574
		2795.52	287.815	2795.52	320.655	2795.52	293.251	2795.52	294.588	2795.52	301.194
		2796.85	295.896	2796.85	294.375	2796.85	256.479	2796.85	266.841	2796.85	304.523
		2798.18	270.56	2798.18	294.4	2798.18	295.641	2798.18	286.112	2798.18	314.436
		2799.5	281.315	2799.5	296.07	2799.5	263.472	2799.5	271.188	2799.5	304.597
		2800.82	288.059	2800.82	287.875	2800.82	263.517	2800.82	269.087	2800.82	301.342
		2802.15	305.497	2802.15	289.546	2802.15	284.271	2802.15	309.73	2802.15	275.043
		2803.47	278.824	2803.47	284.639	2803.47	298.122	2803.47	296.943	2803.47	298.124
		2804.8	260.172	2804.8	291.242	2804.8	284.361	2804.8	279.882	2804.8	284.993
		2806.12	264.243	2806.12	283.046	2806.12	270.598	2806.12	262.82	2806.12	298.198
		2807.45	273.661	2807.45	299.514	2807.45	268.342	2807.45	252.171	2807.45	288.358
		2808.77	283.079	2808.77	276.522	2808.77	277.591	2808.77	269.305	2808.77	313.085
		2810.09	261.754	2810.09	283.125	2810.09	270.733	2810.09	284.301	2810.09	304.892
		2811.42	269.835	2811.42	276.573	2811.42	275.38	2811.42	284.337	2811.42	285.177
		2812.74	260.539	2812.74	276.6	2812.74	273.124	2812.74	297.197	2812.74	298.381
		2814.06	264.61	2814.06	271.693	2814.06	275.47	2814.06	263.037	2814.06	278.666
		2815.38	263.334	2815.38	278.296	2815.38	270.912	2815.38	254.525	2815.38	277.057
		2816.71	255.376	2816.71	296.407	2816.71	277.86	2816.71	267.384	2816.71	280.386
		2818.03	268.803	2818.03	294.789	2818.03	282.507	2818.03	261.009	2818.03	267.255
		2819.35	267.528	2819.35	288.238	2819.35	275.649	2819.35	271.732	2819.35	273.876
		2820.67	266.252	2820.67	258.67	2820.67	277.995	2820.67	271.768	2820.67	287.081
		2821.99	266.314	2821.99	273.492	2821.99	255.03	2821.99	250.432	2821.99	283.826
		2823.31	253.008	2823.31	275.163	2823.31	278.083	2823.31	276.115	2823.31	273.986
		2824.63	262.426	2824.63	285.053	2824.63	275.827	2824.63	280.426	2824.63	280.607
		2825.95	243.773	2825.95	276.859	2825.95	271.27	2825.95	274.051	2825.95	287.228
		2827.27	254.528	2827.27	278.528	2827.27	257.509	2827.27	269.812	2827.27	305.371
		2828.59	254.589	2828.59	270.334	2828.59	273.661	2828.59	244.201	2828.59	277.426
		2829.91	269.353	2829.91	276.936	2829.91	252.997	2829.91	261.335	2829.91	290.63
		2831.23	257.385	2831.23	267.097	2831.23	243.838	2831.23	274.195	2831.23	277.499
		2832.55	254.772	2832.55	278.632	2832.55	259.99	2832.55	265.682	2832.55	264.368
		2833.87	269.537	2833.87	265.504	2833.87	269.238	2833.87	261.444	2833.87	270.989
		2835.19	276.281	2835.19	267.175	2835.19	287.691	2835.19	278.578	2835.19	282.548
		2836.51	264.313	2836.51	281.997	2836.51	271.629	2836.51	257.242	2836.51	276.001
		2837.83	246.997	2837.83	283.668	2837.83	264.771	2837.83	263.69	2837.83	277.684
		2839.15	247.058	2839.15	282.049	2839.15	260.214	2839.15	257.315	2839.15	279.367
		2840.46	264.496	2840.46	287.008	2840.46	280.967	2840.46	274.449	2840.46	274.465
		2841.78	252.527	2841.78	259.083	2841.78	271.808	2841.78	270.211	2841.78	264.626
		2843.1	271.302	2843.1	273.907	2843.1	274.153	2843.1	272.385	2843.1	269.601
		2844.42	241.956	2844.42	267.356	2844.42	269.596	2844.42	266.009	2844.42	289.39
		2845.73	259.394	2845.73	260.805	2845.73	274.243	2845.73	259.634	2845.73	269.674
		2847.05	252.771	2847.05	287.137	2847.05	283.492	2847.05	272.492	2847.05	292.755
		2848.37	248.823	2848.37	262.501	2848.37	281.236	2848.37	266.117	2848.37	269.748
		2849.68	250.22	2849.68	272.392	2849.68	258.271	2849.68	244.781	2849.68	284.599
		2851	259.638	2851	277.35	2851	290.53	2851	268.327	2851	287.927
		2852.31	222.272	2852.31	256.002	2852.31	267.564	2852.31	261.952	2852.31	283.026
		2853.63	254.413	2853.63	262.605	2853.63	283.716	2853.63	251.302	2853.63	279.772
		2854.95	243.781	2854.95	282.36	2854.95	272.256	2854.95	268.436	2854.95	278.163
		2856.26	251.862	2856.26	265.945	2856.26	265.398	2856.26	279.158	2856.26	283.137
		2857.58	235.884	2857.58	287.344	2857.58	270.044	2857.58	249.274	2857.58	286.466
		2858.89	249.311	2858.89	267.641	2858.89	253.982	2858.89	242.898	2858.89	270.043
		2860.21	233.333	2860.21	269.31	2860.21	249.424	2860.21	268.581	2860.21	283.248
		2861.52	233.393	2861.52	274.269	2861.52	274.78	2861.52	236.559	2861.52	294.807
		2862.83	224.098	2862.83	297.313	2862.83	272.524	2862.83	232.321	2862.83	283.321
		2864.15	246.883	2864.15	282.542	2864.15	258.763	2864.15	243.044	2864.15	265.252
		2865.46	234.913	2865.46	266.126	2865.46	274.915	2865.46	251.628	2865.46	266.935
		2866.77	237.648	2866.77	269.44	2866.77	261.154	2866.77	260.213	2866.77	262.034
		2868.09	248.402	2868.09	280.975	2868.09	261.199	2868.09	262.387	2868.09	290.052
		2869.4	237.77	2869.4	271.135	2869.4	293.458	2869.4	266.697	2869.4	271.984
		2870.71	227.138	2870.71	258.009	2870.71	295.804	2870.71	260.322	2870.71	270.375
		2872.03	236.556	2872.03	258.034	2872.03	270.537	2872.03	238.986	2872.03	268.766
		2873.34	231.27	2873.34	281.078	2873.34	284.388	2873.34	281.767	2873.34	277.032
		2874.65	231.332	2874.65	264.662	2874.65	282.131	2874.65	247.608	2874.65	283.653
		2875.96	231.392	2875.96	266.333	2875.96	295.982	2875.96	243.37	2875.96	273.814
		2877.27	222.097	2877.27	282.8	2877.27	263.813	2877.27	264.778	2877.27	270.559
		2878.58	216.811	2878.58	256.52	2878.58	284.567	2878.58	269.089	2878.58	265.657
		2879.89	234.249	2879.89	272.987	2879.89	268.504	2879.89	279.811	2879.89	264.048
		2881.21	226.29	2881.21	289.454	2881.21	266.248	2881.21	252.064	2881.21	275.607
		2882.52	226.351	2882.52	266.462	2882.52	263.992	2882.52	260.649	2882.52	273.998
		2883.83	218.393	2883.83	277.997	2883.83	277.843	2883.83	249.998	2883.83	277.326
		2885.14	223.8	2885.14	268.158	2885.14	264.082	2885.14	267.132	2885.14	277.363
		2886.45	226.535	2886.45	291.202	2886.45	250.321	2886.45	260.757	2886.45	279.046
		2887.76	226.596	2887.76	263.277	2887.76	243.463	2887.76	262.93	2887.76	279.084
		2889.06	203.933	2889.06	276.457	2889.06	268.818	2889.06	269.379	2889.06	261.015
		2890.37	230.728	2890.37	260.041	2890.37	252.756	2890.37	273.689	2890.37	293.971
		2891.68	216.086	2891.68	258.423	2891.68	257.402	2891.68	243.804	2891.68	279.194
		2892.99	225.504	2892.99	276.534	2892.99	239.039	2892.99	278.036	2892.99	274.293
		2894.3	200.168	2894.3	251.898	2894.3	273.599	2894.3	280.21	2894.3	279.268
		2895.61	210.923	2895.61	281.518	2895.61	280.547	2895.61	241.776	2895.61	276.012
		2896.92	223.014	2896.92	247.018	2896.92	262.184	2896.92	269.597	2896.92	280.987
		2898.22	236.442	2898.22	250.331	2898.22	271.432	2898.22	252.535	2898.22	272.794
		2899.53	223.136	2899.53	293.104	2899.53	266.875	2899.53	267.532	2899.53	289.291
		2900.84	215.177	2900.84	268.469	2900.84	276.124	2900.84	263.294	2900.84	294.265
		2902.15	227.268	2902.15	270.138	2902.15	278.47	2902.15	276.152	2902.15	281.134
		2903.45	228.666	2903.45	268.52	2903.45	264.709	2903.45	237.719	2903.45	286.109
		2904.76	216.697	2904.76	265.258	2904.76	262.453	2904.76	271.951	2904.76	282.854
		2906.07	226.115	2906.07	240.622	2906.07	274.003	2906.07	265.575	2906.07	282.891
		2907.37	211.473	2907.37	250.512	2907.37	287.854	2907.37	261.337	2907.37	276.344
		2908.68	212.87	2908.68	257.115	2908.68	297.101	2908.68	267.785	2908.68	289.549
		2909.98	206.248	2909.98	258.785	2909.98	278.738	2909.98	263.547	2909.98	294.524
		2911.29	227.696	2911.29	270.32	2911.29	267.278	2911.29	259.309	2911.29	294.56
		2912.59	221.074	2912.59	283.499	2912.59	283.43	2912.59	267.894	2912.59	289.659
		2913.9	215.788	2913.9	267.083	2913.9	278.873	2913.9	263.656	2913.9	297.926
		2915.2	214.512	2915.2	257.244	2915.2	265.112	2915.2	280.79	2915.2	281.503
		2916.51	217.247	2916.51	273.712	2916.51	265.156	2916.51	285.101	2916.51	284.832
		2917.81	223.991	2917.81	273.737	2917.81	255.997	2917.81	257.353	2917.81	296.39
		2919.12	224.053	2919.12	280.34	2919.12	285.955	2919.12	270.213	2919.12	284.905
		2920.42	218.767	2920.42	255.704	2920.42	274.495	2920.42	255.288	2920.42	271.774
		2921.72	224.175	2921.72	275.46	2921.72	267.637	2921.72	259.599	2921.72	299.793
		2923.03	228.246	2923.03	273.841	2923.03	272.284	2923.03	272.458	2923.03	278.432
		2924.33	220.287	2924.33	262.358	2924.33	274.63	2924.33	257.534	2924.33	283.407
		2925.63	228.368	2925.63	280.469	2925.63	272.372	2925.63	249.021	2925.63	296.612
		2926.94	224.419	2926.94	278.851	2926.94	258.611	2926.94	266.156	2926.94	286.773
		2928.24	213.787	2928.24	277.233	2928.24	302.375	2928.24	264.055	2928.24	285.163
		2929.54	224.541	2929.54	287.124	2929.54	272.507	2929.54	268.365	2929.54	283.554
		2930.84	203.216	2930.84	265.776	2930.84	293.261	2930.84	279.088	2930.84	262.193
		2932.15	220.654	2932.15	270.734	2932.15	272.597	2932.15	266.301	2932.15	272.106
		2933.45	212.695	2933.45	272.404	2933.45	272.642	2933.45	264.2	2933.45	291.894
		2934.75	211.419	2934.75	252.7	2934.75	279.589	2934.75	274.923	2934.75	272.179
		2936.05	204.797	2936.05	259.303	2936.05	286.537	2936.05	259.998	2936.05	275.508
		2937.35	200.848	2937.35	274.125	2937.35	279.679	2937.35	294.23	2937.35	283.775
		2938.65	206.256	2938.65	256.066	2938.65	254.413	2938.65	268.619	2938.65	265.706
		2939.95	194.287	2939.95	262.668	2939.95	242.953	2939.95	249.42	2939.95	285.495
		2941.25	179.644	2941.25	279.136	2941.25	268.309	2941.25	270.829	2941.25	270.718
		2942.55	199.756	2942.55	270.941	2942.55	261.45	2942.55	266.591	2942.55	275.693
		2943.85	190.46	2943.85	252.881	2943.85	312.117	2943.85	253.803	2943.85	269.146
		2945.15	191.858	2945.15	233.177	2945.15	254.636	2945.15	251.703	2945.15	274.12
		2946.45	181.226	2946.45	251.289	2946.45	270.788	2946.45	243.19	2946.45	287.325
		2947.75	190.644	2947.75	267.756	2947.75	273.134	2947.75	253.912	2947.75	270.902
		2949.05	184.021	2949.05	267.782	2949.05	243.266	2949.05	253.949	2949.05	274.231
		2950.35	180.073	2950.35	256.299	2950.35	261.719	2950.35	268.946	2950.35	275.913
		2951.65	178.797	2951.65	254.681	2951.65	261.764	2951.65	260.433	2951.65	251.26
		2952.94	177.521	2952.94	254.706	2952.94	266.41	2952.94	256.195	2952.94	290.801
		2954.24	174.909	2954.24	262.953	2954.24	259.552	2954.24	247.682	2954.24	271.086
		2955.54	197.694	2955.54	253.114	2955.54	268.801	2955.54	234.895	2955.54	248.079
		2956.84	171.022	2956.84	271.226	2956.84	252.739	2956.84	249.891	2956.84	274.452
		2958.13	167.072	2958.13	267.963	2958.13	264.289	2958.13	247.79	2958.13	254.737
		2959.43	168.471	2959.43	259.769	2959.43	252.828	2959.43	254.238	2959.43	267.942
		2960.73	183.235	2960.73	256.506	2960.73	234.464	2960.73	239.314	2960.73	266.332
		2962.02	179.286	2962.02	266.397	2962.02	262.121	2962.02	256.448	2962.02	256.493
		2963.32	174	2963.32	253.269	2963.32	262.166	2963.32	273.582	2963.32	249.946
		2964.62	167.378	2964.62	266.449	2964.62	248.405	2964.62	228.737	2964.62	246.691
		2965.91	168.776	2965.91	289.492	2965.91	264.557	2965.91	243.734	2965.91	261.541
		2967.21	168.837	2967.21	243.482	2967.21	253.097	2967.21	233.084	2967.21	248.41
		2968.5	176.918	2968.5	271.459	2968.5	248.54	2968.5	230.983	2968.5	241.863
		2969.8	170.296	2969.8	258.331	2969.8	262.391	2969.8	233.157	2969.8	250.13
		2971.09	159.664	2971.09	258.357	2971.09	250.93	2971.09	250.291	2971.09	248.521
		2972.39	167.745	2972.39	276.468	2972.39	253.276	2972.39	228.955	2972.39	251.85
		2973.68	170.48	2973.68	255.121	2973.68	234.913	2973.68	248.226	2973.68	251.887
		2974.98	158.51	2974.98	233.772	2974.98	228.055	2974.98	231.164	2974.98	251.924
		2976.27	174.611	2976.27	263.393	2976.27	255.711	2976.27	248.298	2976.27	245.377
		2977.57	166.653	2977.57	268.351	2977.57	271.863	2977.57	220.55	2977.57	250.351
		2978.86	178.744	2978.86	256.868	2978.86	235.091	2978.86	239.822	2978.86	225.698
		2980.15	157.418	2980.15	247.029	2980.15	248.942	2980.15	229.172	2980.15	260.301
		2981.45	160.152	2981.45	261.853	2981.45	246.686	2981.45	244.169	2981.45	237.294
		2982.74	160.214	2982.74	258.59	2982.74	239.828	2982.74	246.342	2982.74	225.808
		2984.03	160.275	2984.03	245.463	2984.03	226.067	2984.03	239.967	2984.03	230.783
		2985.32	167.02	2985.32	256.997	2985.32	246.821	2985.32	242.141	2985.32	247.28
		2986.62	164.407	2986.62	248.803	2986.62	237.662	2986.62	237.902	2986.62	229.211
		2987.91	155.112	2987.91	265.27	2987.91	219.299	2987.91	233.664	2987.91	229.248
		2989.2	159.183	2989.2	260.364	2989.2	233.149	2989.2	240.112	2989.2	232.577
		2990.49	160.58	2990.49	250.524	2990.49	223.99	2990.49	242.286	2990.49	224.384
		2991.78	165.988	2991.78	240.686	2991.78	224.035	2991.78	238.047	2991.78	224.421
		2993.07	145.999	2993.07	247.288	2993.07	228.681	2993.07	238.083	2993.07	231.041
		2994.37	174.131	2994.37	268.688	2994.37	247.134	2994.37	231.708	2994.37	231.078
		2995.66	164.835	2995.66	227.61	2995.66	233.373	2995.66	227.47	2995.66	227.823
		2996.95	172.916	2996.95	255.587	2996.95	240.321	2996.95	199.722	2996.95	239.382
		2998.24	159.61	2998.24	242.459	2998.24	231.161	2998.24	231.817	2998.24	221.312
		2999.53	151.652	2999.53	258.927	2999.53	251.915	2999.53	214.755	2999.53	250.977

## Sheet: Figure 3j
	Figure 3j	materials	degree of orientation
		HAF	0.933
		al-SWNT-HAF	0.919
		sc-SWNT-HAF	0.945
		sa-SWNT-HAF	0.959

## Sheet: Figure 3k
		materials	misorientation degree
	Figure 3k	HAF	4.36
		al-SWNT-HAF	5.98
		sc-SWNT-HAF	3.67
		sa-SWNT-HAF	2.66

## Sheet: Figure 3l
	Figure 3i	HAF		sc-SWNT-HAF		sa-SWNT-HAF
		Time (100s)	Normalized stress (%)	Time (100s)	Normalized stress (%)	Time (100s)	Normalized stress (%)
		1.98952e-15	100	1.98952e-15	100	3.05533e-15	100
		0.001	100	0.001	100	0.001	100
		0.002	100	0.002	100	0.002	100
		0.003	100	0.003	100	0.003	100
		0.004	99.999	0.004	99.999	0.004	100
		0.005	99.997	0.005	99.998	0.005	100
		0.006	99.996	0.006	99.997	0.006	99.999
		0.007	99.994	0.007	99.995	0.007	99.998
		0.008	99.992	0.008	99.992	0.008	99.997
		0.009	99.99	0.009	99.989	0.009	99.996
		0.01	99.987	0.01	99.987	0.01	99.995
		0.011	99.984	0.011	99.984	0.011	99.994
		0.012	99.98	0.012	99.981	0.012	99.992
		0.013	99.977	0.013	99.978	0.013	99.991
		0.014	99.973	0.014	99.974	0.014	99.989
		0.015	99.968	0.015	99.972	0.015	99.988
		0.016	99.964	0.016	99.967	0.016	99.986
		0.017	99.959	0.017	99.963	0.017	99.984
		0.018	99.955	0.018	99.959	0.018	99.982
		0.019	99.949	0.019	99.955	0.019	99.98
		0.02	99.944	0.02	99.951	0.02	99.978
		0.021	99.938	0.021	99.946	0.021	99.976
		0.022	99.933	0.022	99.941	0.022	99.974
		0.023	99.927	0.023	99.936	0.023	99.971
		0.024	99.921	0.024	99.931	0.024	99.969
		0.025	99.914	0.025	99.926	0.025	99.966
		0.026	99.908	0.026	99.921	0.026	99.964
		0.027	99.901	0.027	99.915	0.027	99.961
		0.028	99.895	0.028	99.91	0.028	99.958
		0.029	99.888	0.029	99.904	0.029	99.955
		0.03	99.88	0.03	99.897	0.03	99.953
		0.031	99.873	0.031	99.892	0.031	99.95
		0.032	99.866	0.032	99.885	0.032	99.946
		0.033	99.858	0.033	99.88	0.033	99.943
		0.034	99.851	0.034	99.873	0.034	99.94
		0.035	99.842	0.035	99.867	0.035	99.937
		0.036	99.834	0.036	99.86	0.036	99.934
		0.037	99.826	0.037	99.854	0.037	99.931
		0.038	99.818	0.038	99.847	0.038	99.927
		0.039	99.809	0.039	99.84	0.039	99.924
		0.04	99.8	0.04	99.833	0.04	99.92
		0.041	99.791	0.041	99.826	0.041	99.916
		0.042	99.782	0.042	99.818	0.042	99.913
		0.043	99.773	0.043	99.811	0.043	99.909
		0.044	99.764	0.044	99.804	0.044	99.905
		0.045	99.754	0.045	99.796	0.045	99.901
		0.046	99.745	0.046	99.789	0.046	99.897
		0.047	99.735	0.047	99.781	0.047	99.893
		0.048	99.726	0.048	99.773	0.048	99.889
		0.049	99.716	0.049	99.765	0.049	99.885
		0.05	99.706	0.05	99.757	0.05	99.881
		0.051	99.696	0.051	99.749	0.051	99.877
		0.052	99.686	0.052	99.742	0.052	99.873
		0.053	99.676	0.053	99.733	0.053	99.869
		0.054	99.665	0.054	99.725	0.054	99.864
		0.055	99.655	0.055	99.717	0.055	99.86
		0.056	99.644	0.056	99.708	0.056	99.856
		0.057	99.634	0.057	99.7	0.057	99.851
		0.058	99.623	0.058	99.691	0.058	99.847
		0.059	99.613	0.059	99.682	0.059	99.843
		0.06	99.602	0.06	99.674	0.06	99.838
		0.061	99.591	0.061	99.665	0.061	99.834
		0.062	99.579	0.062	99.657	0.062	99.829
		0.063	99.568	0.063	99.648	0.063	99.825
		0.064	99.558	0.064	99.639	0.064	99.82
		0.065	99.546	0.065	99.63	0.065	99.815
		0.066	99.535	0.066	99.622	0.066	99.811
		0.067	99.524	0.067	99.613	0.067	99.806
		0.068	99.512	0.068	99.604	0.068	99.801
		0.069	99.501	0.069	99.595	0.069	99.797
		0.07	99.489	0.07	99.586	0.07	99.792
		0.071	99.477	0.071	99.577	0.071	99.787
		0.072	99.466	0.072	99.568	0.072	99.782
		0.073	99.454	0.073	99.559	0.073	99.778
		0.074	99.443	0.074	99.549	0.074	99.773
		0.075	99.431	0.075	99.541	0.075	99.768
		0.076	99.419	0.076	99.531	0.076	99.763
		0.077	99.407	0.077	99.522	0.077	99.758
		0.078	99.395	0.078	99.513	0.078	99.753
		0.079	99.383	0.079	99.503	0.079	99.748
		0.08	99.371	0.08	99.495	0.08	99.743
		0.081	99.36	0.081	99.485	0.081	99.738
		0.082	99.347	0.082	99.476	0.082	99.733
		0.083	99.335	0.083	99.467	0.083	99.728
		0.084	99.323	0.084	99.457	0.084	99.723
		0.085	99.311	0.085	99.448	0.085	99.719
		0.086	99.299	0.086	99.438	0.086	99.713
		0.087	99.286	0.087	99.429	0.087	99.709
		0.088	99.274	0.088	99.42	0.088	99.703
		0.089	99.261	0.089	99.41	0.089	99.698
		0.09	99.249	0.09	99.4	0.09	99.693
		0.091	99.237	0.091	99.391	0.091	99.688
		0.092	99.224	0.092	99.381	0.092	99.683
		0.093	99.211	0.093	99.372	0.093	99.678
		0.094	99.199	0.094	99.362	0.094	99.673
		0.095	99.186	0.095	99.353	0.095	99.667
		0.096	99.173	0.096	99.343	0.096	99.662
		0.097	99.161	0.097	99.333	0.097	99.657
		0.098	99.148	0.098	99.324	0.098	99.652
		0.099	99.136	0.099	99.315	0.099	99.646
		0.1	99.123	0.1	99.304	0.1	99.641
		0.101	99.11	0.101	99.295	0.101	99.636
		0.102	99.098	0.102	99.285	0.102	99.631
		0.103	99.085	0.103	99.276	0.103	99.626
		0.104	99.073	0.104	99.266	0.104	99.62
		0.105	99.06	0.105	99.257	0.105	99.615
		0.106	99.047	0.106	99.247	0.106	99.61
		0.107	99.034	0.107	99.237	0.107	99.605
		0.108	99.022	0.108	99.228	0.108	99.6
		0.109	99.009	0.109	99.219	0.109	99.594
		0.11	98.996	0.11	99.209	0.11	99.589
		0.111	98.983	0.111	99.2	0.111	99.584
		0.112	98.971	0.112	99.19	0.112	99.578
		0.113	98.958	0.113	99.181	0.113	99.573
		0.114	98.946	0.114	99.171	0.114	99.568
		0.115	98.932	0.115	99.161	0.115	99.562
		0.116	98.919	0.116	99.152	0.116	99.557
		0.117	98.907	0.117	99.142	0.117	99.552
		0.118	98.894	0.118	99.133	0.118	99.547
		0.119	98.881	0.119	99.123	0.119	99.541
		0.12	98.868	0.12	99.114	0.12	99.536
		0.121	98.855	0.121	99.104	0.121	99.531
		0.122	98.842	0.122	99.095	0.122	99.525
		0.123	98.83	0.123	99.086	0.123	99.52
		0.124	98.817	0.124	99.076	0.124	99.514
		0.125	98.804	0.125	99.067	0.125	99.509
		0.126	98.792	0.126	99.057	0.126	99.504
		0.127	98.779	0.127	99.048	0.127	99.498
		0.128	98.766	0.128	99.039	0.128	99.493
		0.129	98.753	0.129	99.03	0.129	99.488
		0.13	98.74	0.13	99.02	0.13	99.482
		0.131	98.727	0.131	99.011	0.131	99.477
		0.132	98.715	0.132	99.001	0.132	99.472
		0.133	98.702	0.133	98.992	0.133	99.466
		0.134	98.689	0.134	98.983	0.134	99.461
		0.135	98.676	0.135	98.973	0.135	99.456
		0.136	98.663	0.136	98.964	0.136	99.451
		0.137	98.651	0.137	98.955	0.137	99.445
		0.138	98.638	0.138	98.946	0.138	99.44
		0.139	98.625	0.139	98.937	0.139	99.435
		0.14	98.613	0.14	98.928	0.14	99.43
		0.141	98.6	0.141	98.919	0.141	99.424
		0.142	98.587	0.142	98.909	0.142	99.419
		0.143	98.575	0.143	98.9	0.143	99.414
		0.144	98.562	0.144	98.891	0.144	99.408
		0.145	98.549	0.145	98.882	0.145	99.403
		0.146	98.537	0.146	98.873	0.146	99.398
		0.147	98.524	0.147	98.864	0.147	99.392
		0.148	98.512	0.148	98.855	0.148	99.387
		0.149	98.499	0.149	98.846	0.149	99.382
		0.15	98.487	0.15	98.837	0.15	99.377
		0.151	98.474	0.151	98.828	0.151	99.371
		0.152	98.462	0.152	98.82	0.152	99.366
		0.153	98.449	0.153	98.81	0.153	99.361
		0.154	98.437	0.154	98.801	0.154	99.355
		0.155	98.425	0.155	98.792	0.155	99.35
		0.156	98.413	0.156	98.783	0.156	99.345
		0.157	98.4	0.157	98.774	0.157	99.34
		0.158	98.388	0.158	98.765	0.158	99.334
		0.159	98.376	0.159	98.757	0.159	99.329
		0.16	98.364	0.16	98.747	0.16	99.324
		0.161	98.351	0.161	98.739	0.161	99.319
		0.162	98.339	0.162	98.73	0.162	99.313
		0.163	98.327	0.163	98.721	0.163	99.308
		0.164	98.315	0.164	98.712	0.164	99.303
		0.165	98.303	0.165	98.703	0.165	99.298
		0.166	98.29	0.166	98.695	0.166	99.292
		0.167	98.278	0.167	98.687	0.167	99.287
		0.168	98.267	0.168	98.677	0.168	99.282
		0.169	98.255	0.169	98.669	0.169	99.277
		0.17	98.243	0.17	98.66	0.17	99.272
		0.171	98.231	0.171	98.651	0.171	99.266
		0.172	98.219	0.172	98.643	0.172	99.261
		0.173	98.207	0.173	98.634	0.173	99.256
		0.174	98.195	0.174	98.626	0.174	99.251
		0.175	98.183	0.175	98.617	0.175	99.246
		0.176	98.171	0.176	98.609	0.176	99.241
		0.177	98.159	0.177	98.6	0.177	99.236
		0.178	98.147	0.178	98.592	0.178	99.23
		0.179	98.136	0.179	98.584	0.179	99.225
		0.18	98.124	0.18	98.575	0.18	99.22
		0.181	98.112	0.181	98.567	0.181	99.215
		0.182	98.101	0.182	98.558	0.182	99.21
		0.183	98.089	0.183	98.55	0.183	99.205
		0.184	98.077	0.184	98.542	0.184	99.2
		0.185	98.066	0.185	98.533	0.185	99.195
		0.186	98.054	0.186	98.525	0.186	99.189
		0.187	98.043	0.187	98.516	0.187	99.184
		0.188	98.032	0.188	98.508	0.188	99.179
		0.189	98.02	0.189	98.5	0.189	99.174
		0.19	98.009	0.19	98.491	0.19	99.169
		0.191	97.997	0.191	98.483	0.191	99.164
		0.192	97.986	0.192	98.475	0.192	99.159
		0.193	97.974	0.193	98.467	0.193	99.154
		0.194	97.963	0.194	98.458	0.194	99.149
		0.195	97.951	0.195	98.45	0.195	99.144
		0.196	97.94	0.196	98.442	0.196	99.139
		0.197	97.929	0.197	98.434	0.197	99.134
		0.198	97.918	0.198	98.426	0.198	99.129
		0.199	97.907	0.199	98.418	0.199	99.124
		0.2	97.895	0.2	98.41	0.2	99.119
		0.201	97.884	0.201	98.402	0.201	99.114
		0.202	97.873	0.202	98.394	0.202	99.109
		0.203	97.862	0.203	98.385	0.203	99.104
		0.204	97.851	0.204	98.378	0.204	99.099
		0.205	97.84	0.205	98.37	0.205	99.095
		0.206	97.829	0.206	98.362	0.206	99.09
		0.207	97.818	0.207	98.354	0.207	99.085
		0.208	97.807	0.208	98.346	0.208	99.08
		0.209	97.796	0.209	98.338	0.209	99.075
		0.21	97.785	0.21	98.33	0.21	99.07
		0.211	97.775	0.211	98.322	0.211	99.065
		0.212	97.763	0.212	98.315	0.212	99.06
		0.213	97.752	0.213	98.307	0.213	99.056
		0.214	97.742	0.214	98.299	0.214	99.051
		0.215	97.731	0.215	98.292	0.215	99.046
		0.216	97.72	0.216	98.284	0.216	99.041
		0.217	97.71	0.217	98.276	0.217	99.036
		0.218	97.699	0.218	98.269	0.218	99.032
		0.219	97.689	0.219	98.261	0.219	99.027
		0.22	97.679	0.22	98.253	0.22	99.022
		0.221	97.668	0.221	98.246	0.221	99.017
		0.222	97.657	0.222	98.238	0.222	99.012
		0.223	97.647	0.223	98.23	0.223	99.008
		0.224	97.636	0.224	98.223	0.224	99.003
		0.225	97.626	0.225	98.215	0.225	98.998
		0.226	97.615	0.226	98.208	0.226	98.994
		0.227	97.605	0.227	98.2	0.227	98.989
		0.228	97.595	0.228	98.193	0.228	98.984
		0.229	97.584	0.229	98.186	0.229	98.979
		0.23	97.574	0.23	98.179	0.23	98.975
		0.231	97.564	0.231	98.171	0.231	98.97
		0.232	97.554	0.232	98.163	0.232	98.965
		0.233	97.543	0.233	98.156	0.233	98.961
		0.234	97.533	0.234	98.149	0.234	98.956
		0.235	97.523	0.235	98.142	0.235	98.951
		0.236	97.513	0.236	98.134	0.236	98.947
		0.237	97.504	0.237	98.127	0.237	98.942
		0.238	97.493	0.238	98.12	0.238	98.938
		0.239	97.483	0.239	98.113	0.239	98.933
		0.24	97.474	0.24	98.106	0.24	98.929
		0.241	97.464	0.241	98.098	0.241	98.924
		0.242	97.453	0.242	98.091	0.242	98.919
		0.243	97.443	0.243	98.084	0.243	98.915
		0.244	97.434	0.244	98.077	0.244	98.91
		0.245	97.424	0.245	98.07	0.245	98.906
		0.246	97.414	0.246	98.063	0.246	98.901
		0.247	97.404	0.247	98.056	0.247	98.897
		0.248	97.395	0.248	98.049	0.248	98.892
		0.249	97.385	0.249	98.042	0.249	98.888
		0.25	97.375	0.25	98.035	0.25	98.883
		0.251	97.365	0.251	98.028	0.251	98.879
		0.252	97.356	0.252	98.021	0.252	98.874
		0.253	97.346	0.253	98.014	0.253	98.87
		0.254	97.336	0.254	98.008	0.254	98.865
		0.255	97.326	0.255	98.001	0.255	98.861
		0.256	97.317	0.256	97.994	0.256	98.856
		0.257	97.308	0.257	97.988	0.257	98.852
		0.258	97.298	0.258	97.981	0.258	98.847
		0.259	97.288	0.259	97.974	0.259	98.843
		0.26	97.279	0.26	97.968	0.26	98.839
		0.261	97.27	0.261	97.961	0.261	98.834
		0.262	97.261	0.262	97.955	0.262	98.83
		0.263	97.251	0.263	97.948	0.263	98.825
		0.264	97.242	0.264	97.941	0.264	98.821
		0.265	97.233	0.265	97.935	0.265	98.817
		0.266	97.223	0.266	97.928	0.266	98.812
		0.267	97.214	0.267	97.922	0.267	98.808
		0.268	97.204	0.268	97.915	0.268	98.804
		0.269	97.195	0.269	97.909	0.269	98.799
		0.27	97.187	0.27	97.902	0.27	98.795
		0.271	97.177	0.271	97.896	0.271	98.79
		0.272	97.168	0.272	97.89	0.272	98.786
		0.273	97.159	0.273	97.884	0.273	98.782
		0.274	97.15	0.274	97.877	0.274	98.777
		0.275	97.141	0.275	97.871	0.275	98.773
		0.276	97.132	0.276	97.864	0.276	98.769
		0.277	97.123	0.277	97.858	0.277	98.765
		0.278	97.115	0.278	97.852	0.278	98.76
		0.279	97.106	0.279	97.845	0.279	98.756
		0.28	97.096	0.28	97.839	0.28	98.752
		0.281	97.088	0.281	97.833	0.281	98.748
		0.282	97.079	0.282	97.827	0.282	98.743
		0.283	97.07	0.283	97.821	0.283	98.739
		0.284	97.061	0.284	97.815	0.284	98.735
		0.285	97.052	0.285	97.809	0.285	98.731
		0.286	97.044	0.286	97.803	0.286	98.727
		0.287	97.035	0.287	97.796	0.287	98.723
		0.288	97.026	0.288	97.79	0.288	98.718
		0.289	97.018	0.289	97.784	0.289	98.714
		0.29	97.009	0.29	97.778	0.29	98.71
		0.291	97.001	0.291	97.772	0.291	98.706
		0.292	96.992	0.292	97.766	0.292	98.702
		0.293	96.983	0.293	97.76	0.293	98.698
		0.294	96.975	0.294	97.755	0.294	98.694
		0.295	96.966	0.295	97.748	0.295	98.69
		0.296	96.958	0.296	97.742	0.296	98.686
		0.297	96.95	0.297	97.736	0.297	98.682
		0.298	96.941	0.298	97.731	0.298	98.678
		0.299	96.933	0.299	97.725	0.299	98.674
		0.3	96.925	0.3	97.719	0.3	98.67
		0.301	96.916	0.301	97.713	0.301	98.666
		0.302	96.908	0.302	97.707	0.302	98.662
		0.303	96.9	0.303	97.701	0.303	98.658
		0.304	96.891	0.304	97.696	0.304	98.654
		0.305	96.883	0.305	97.69	0.305	98.65
		0.306	96.875	0.306	97.684	0.306	98.646
		0.307	96.867	0.307	97.677	0.307	98.642
		0.308	96.859	0.308	97.672	0.308	98.638
		0.309	96.851	0.309	97.666	0.309	98.634
		0.31	96.843	0.31	97.66	0.31	98.63
		0.311	96.835	0.311	97.654	0.311	98.626
		0.312	96.827	0.312	97.648	0.312	98.622
		0.313	96.819	0.313	97.642	0.313	98.619
		0.314	96.811	0.314	97.637	0.314	98.615
		0.315	96.803	0.315	97.631	0.315	98.611
		0.316	96.795	0.316	97.625	0.316	98.607
		0.317	96.787	0.317	97.619	0.317	98.603
		0.318	96.78	0.318	97.614	0.318	98.599
		0.319	96.772	0.319	97.608	0.319	98.596
		0.32	96.764	0.32	97.603	0.32	98.592
		0.321	96.756	0.321	97.597	0.321	98.588
		0.322	96.749	0.322	97.591	0.322	98.584
		0.323	96.741	0.323	97.586	0.323	98.58
		0.324	96.733	0.324	97.581	0.324	98.577
		0.325	96.725	0.325	97.575	0.325	98.573
		0.326	96.718	0.326	97.57	0.326	98.569
		0.327	96.71	0.327	97.565	0.327	98.565
		0.328	96.702	0.328	97.559	0.328	98.562
		0.329	96.695	0.329	97.554	0.329	98.558
		0.33	96.688	0.33	97.549	0.33	98.554
		0.331	96.68	0.331	97.543	0.331	98.551
		0.332	96.672	0.332	97.538	0.332	98.547
		0.333	96.665	0.333	97.533	0.333	98.543
		0.334	96.657	0.334	97.528	0.334	98.54
		0.335	96.65	0.335	97.523	0.335	98.536
		0.336	96.642	0.336	97.518	0.336	98.532
		0.337	96.635	0.337	97.513	0.337	98.529
		0.338	96.627	0.338	97.507	0.338	98.525
		0.339	96.62	0.339	97.502	0.339	98.521
		0.34	96.612	0.34	97.498	0.34	98.518
		0.341	96.605	0.341	97.492	0.341	98.514
		0.342	96.598	0.342	97.487	0.342	98.511
		0.343	96.59	0.343	97.483	0.343	98.507
		0.344	96.583	0.344	97.477	0.344	98.503
		0.345	96.576	0.345	97.473	0.345	98.5
		0.346	96.569	0.346	97.468	0.346	98.496
		0.347	96.561	0.347	97.463	0.347	98.493
		0.348	96.554	0.348	97.458	0.348	98.489
		0.349	96.547	0.349	97.453	0.349	98.486
		0.35	96.54	0.35	97.448	0.35	98.482
		0.351	96.533	0.351	97.443	0.351	98.479
		0.352	96.526	0.352	97.438	0.352	98.475
		0.353	96.519	0.353	97.434	0.353	98.472
		0.354	96.512	0.354	97.429	0.354	98.468
		0.355	96.505	0.355	97.424	0.355	98.465
		0.356	96.498	0.356	97.419	0.356	98.461
		0.357	96.492	0.357	97.415	0.357	98.458
		0.358	96.485	0.358	97.41	0.358	98.454
		0.359	96.478	0.359	97.405	0.359	98.451
		0.36	96.471	0.36	97.4	0.36	98.448
		0.361	96.464	0.361	97.396	0.361	98.444
		0.362	96.457	0.362	97.391	0.362	98.441
		0.363	96.45	0.363	97.386	0.363	98.437
		0.364	96.443	0.364	97.381	0.364	98.434
		0.365	96.436	0.365	97.377	0.365	98.431
		0.366	96.43	0.366	97.372	0.366	98.427
		0.367	96.423	0.367	97.367	0.367	98.424
		0.368	96.416	0.368	97.363	0.368	98.421
		0.369	96.409	0.369	97.358	0.369	98.417
		0.37	96.403	0.37	97.353	0.37	98.414
		0.371	96.396	0.371	97.348	0.371	98.41
		0.372	96.389	0.372	97.344	0.372	98.407
		0.373	96.383	0.373	97.34	0.373	98.403
		0.374	96.376	0.374	97.335	0.374	98.4
		0.375	96.37	0.375	97.331	0.375	98.396
		0.376	96.363	0.376	97.326	0.376	98.393
		0.377	96.357	0.377	97.322	0.377	98.39
		0.378	96.35	0.378	97.317	0.378	98.386
		0.379	96.344	0.379	97.313	0.379	98.383
		0.38	96.337	0.38	97.308	0.38	98.38
		0.381	96.33	0.381	97.303	0.381	98.377
		0.382	96.324	0.382	97.299	0.382	98.374
		0.383	96.318	0.383	97.294	0.383	98.37
		0.384	96.311	0.384	97.29	0.384	98.367
		0.385	96.305	0.385	97.286	0.385	98.364
		0.386	96.299	0.386	97.282	0.386	98.36
		0.387	96.292	0.387	97.278	0.387	98.357
		0.388	96.286	0.388	97.273	0.388	98.354
		0.389	96.279	0.389	97.269	0.389	98.351
		0.39	96.273	0.39	97.265	0.39	98.348
		0.391	96.267	0.391	97.261	0.391	98.345
		0.392	96.261	0.392	97.256	0.392	98.342
		0.393	96.254	0.393	97.252	0.393	98.338
		0.394	96.248	0.394	97.247	0.394	98.335
		0.395	96.242	0.395	97.243	0.395	98.332
		0.396	96.235	0.396	97.239	0.396	98.329
		0.397	96.229	0.397	97.234	0.397	98.326
		0.398	96.223	0.398	97.23	0.398	98.323
		0.399	96.217	0.399	97.225	0.399	98.32
		0.4	96.21	0.4	97.221	0.4	98.317
		0.401	96.204	0.401	97.217	0.401	98.314
		0.402	96.198	0.402	97.213	0.402	98.31
		0.403	96.192	0.403	97.209	0.403	98.307
		0.404	96.186	0.404	97.204	0.404	98.304
		0.405	96.18	0.405	97.2	0.405	98.301
		0.406	96.174	0.406	97.196	0.406	98.298
		0.407	96.168	0.407	97.192	0.407	98.295
		0.408	96.162	0.408	97.188	0.408	98.292
		0.409	96.156	0.409	97.184	0.409	98.289
		0.41	96.151	0.41	97.18	0.41	98.286
		0.411	96.144	0.411	97.177	0.411	98.283
		0.412	96.138	0.412	97.173	0.412	98.28
		0.413	96.133	0.413	97.168	0.413	98.277
		0.414	96.127	0.414	97.165	0.414	98.274
		0.415	96.121	0.415	97.162	0.415	98.271
		0.416	96.116	0.416	97.157	0.416	98.268
		0.417	96.11	0.417	97.154	0.417	98.265
		0.418	96.104	0.418	97.149	0.418	98.262
		0.419	96.098	0.419	97.145	0.419	98.259
		0.42	96.092	0.42	97.141	0.42	98.256
		0.421	96.086	0.421	97.137	0.421	98.253
		0.422	96.08	0.422	97.134	0.422	98.25
		0.423	96.075	0.423	97.13	0.423	98.247
		0.424	96.069	0.424	97.125	0.424	98.244
		0.425	96.063	0.425	97.123	0.425	98.241
		0.426	96.058	0.426	97.118	0.426	98.239
		0.427	96.052	0.427	97.114	0.427	98.235
		0.428	96.046	0.428	97.111	0.428	98.233
		0.429	96.041	0.429	97.107	0.429	98.23
		0.43	96.035	0.43	97.103	0.43	98.227
		0.431	96.03	0.431	97.099	0.431	98.224
		0.432	96.024	0.432	97.096	0.432	98.221
		0.433	96.018	0.433	97.092	0.433	98.218
		0.434	96.012	0.434	97.088	0.434	98.215
		0.435	96.007	0.435	97.085	0.435	98.212
		0.436	96.001	0.436	97.081	0.436	98.21
		0.437	95.996	0.437	97.077	0.437	98.207
		0.438	95.99	0.438	97.074	0.438	98.204
		0.439	95.985	0.439	97.07	0.439	98.201
		0.44	95.98	0.44	97.067	0.44	98.198
		0.441	95.974	0.441	97.063	0.441	98.195
		0.442	95.968	0.442	97.059	0.442	98.192
		0.443	95.963	0.443	97.055	0.443	98.19
		0.444	95.957	0.444	97.051	0.444	98.187
		0.445	95.952	0.445	97.048	0.445	98.184
		0.446	95.947	0.446	97.045	0.446	98.181
		0.447	95.941	0.447	97.041	0.447	98.178
		0.448	95.936	0.448	97.038	0.448	98.176
		0.449	95.93	0.449	97.034	0.449	98.173
		0.45	95.925	0.45	97.03	0.45	98.17
		0.451	95.92	0.451	97.027	0.451	98.167
		0.452	95.915	0.452	97.023	0.452	98.164
		0.453	95.91	0.453	97.02	0.453	98.161
		0.454	95.904	0.454	97.016	0.454	98.159
		0.455	95.899	0.455	97.013	0.455	98.156
		0.456	95.893	0.456	97.009	0.456	98.153
		0.457	95.888	0.457	97.006	0.457	98.15
		0.458	95.883	0.458	97.002	0.458	98.148
		0.459	95.877	0.459	96.998	0.459	98.145
		0.46	95.872	0.46	96.995	0.46	98.142
		0.461	95.867	0.461	96.992	0.461	98.14
		0.462	95.862	0.462	96.989	0.462	98.137
		0.463	95.857	0.463	96.986	0.463	98.134
		0.464	95.852	0.464	96.983	0.464	98.131
		0.465	95.847	0.465	96.979	0.465	98.129
		0.466	95.842	0.466	96.976	0.466	98.126
		0.467	95.836	0.467	96.972	0.467	98.123
		0.468	95.831	0.468	96.969	0.468	98.121
		0.469	95.826	0.469	96.966	0.469	98.118
		0.47	95.821	0.47	96.962	0.47	98.115
		0.471	95.816	0.471	96.96	0.471	98.113
		0.472	95.811	0.472	96.956	0.472	98.11
		0.473	95.806	0.473	96.953	0.473	98.107
		0.474	95.801	0.474	96.95	0.474	98.105
		0.475	95.796	0.475	96.946	0.475	98.102
		0.476	95.791	0.476	96.943	0.476	98.099
		0.477	95.786	0.477	96.94	0.477	98.097
		0.478	95.781	0.478	96.937	0.478	98.094
		0.479	95.776	0.479	96.933	0.479	98.091
		0.48	95.772	0.48	96.93	0.48	98.089
		0.481	95.767	0.481	96.927	0.481	98.086
		0.482	95.762	0.482	96.924	0.482	98.083
		0.483	95.757	0.483	96.921	0.483	98.081
		0.484	95.752	0.484	96.918	0.484	98.078
		0.485	95.747	0.485	96.915	0.485	98.076
		0.486	95.742	0.486	96.912	0.486	98.073
		0.487	95.738	0.487	96.909	0.487	98.07
		0.488	95.733	0.488	96.905	0.488	98.068
		0.489	95.728	0.489	96.902	0.489	98.065
		0.49	95.723	0.49	96.899	0.49	98.063
		0.491	95.718	0.491	96.896	0.491	98.06
		0.492	95.714	0.492	96.893	0.492	98.058
		0.493	95.709	0.493	96.89	0.493	98.055
		0.494	95.704	0.494	96.887	0.494	98.052
		0.495	95.7	0.495	96.884	0.495	98.05
		0.496	95.695	0.496	96.88	0.496	98.047
		0.497	95.691	0.497	96.878	0.497	98.045
		0.498	95.686	0.498	96.875	0.498	98.042
		0.499	95.681	0.499	96.871	0.499	98.04
		0.5	95.676	0.5	96.869	0.5	98.037
		0.501	95.672	0.501	96.866	0.501	98.035
		0.502	95.667	0.502	96.862	0.502	98.032
		0.503	95.662	0.503	96.859	0.503	98.03
		0.504	95.658	0.504	96.856	0.504	98.027
		0.505	95.653	0.505	96.853	0.505	98.025
		0.506	95.648	0.506	96.85	0.506	98.022
		0.507	95.643	0.507	96.847	0.507	98.019
		0.508	95.639	0.508	96.845	0.508	98.017
		0.509	95.634	0.509	96.841	0.509	98.015
		0.51	95.629	0.51	96.838	0.51	98.012
		0.511	95.625	0.511	96.835	0.511	98.009
		0.512	95.621	0.512	96.832	0.512	98.007
		0.513	95.616	0.513	96.829	0.513	98.005
		0.514	95.611	0.514	96.826	0.514	98.002
		0.515	95.607	0.515	96.823	0.515	98
		0.516	95.603	0.516	96.82	0.516	97.997
		0.517	95.598	0.517	96.817	0.517	97.995
		0.518	95.594	0.518	96.814	0.518	97.992
		0.519	95.589	0.519	96.811	0.519	97.99
		0.52	95.585	0.52	96.808	0.52	97.987
		0.521	95.581	0.521	96.805	0.521	97.985
		0.522	95.576	0.522	96.802	0.522	97.983
		0.523	95.572	0.523	96.799	0.523	97.98
		0.524	95.567	0.524	96.796	0.524	97.978
		0.525	95.563	0.525	96.793	0.525	97.975
		0.526	95.559	0.526	96.79	0.526	97.973
		0.527	95.554	0.527	96.787	0.527	97.97
		0.528	95.55	0.528	96.784	0.528	97.968
		0.529	95.546	0.529	96.781	0.529	97.966
		0.53	95.541	0.53	96.778	0.53	97.963
		0.531	95.537	0.531	96.775	0.531	97.961
		0.532	95.533	0.532	96.772	0.532	97.959
		0.533	95.528	0.533	96.769	0.533	97.956
		0.534	95.524	0.534	96.766	0.534	97.954
		0.535	95.52	0.535	96.764	0.535	97.951
		0.536	95.516	0.536	96.761	0.536	97.949
		0.537	95.511	0.537	96.757	0.537	97.947
		0.538	95.507	0.538	96.755	0.538	97.944
		0.539	95.503	0.539	96.752	0.539	97.942
		0.54	95.499	0.54	96.749	0.54	97.94
		0.541	95.494	0.541	96.746	0.541	97.937
		0.542	95.49	0.542	96.743	0.542	97.935
		0.543	95.486	0.543	96.74	0.543	97.932
		0.544	95.482	0.544	96.737	0.544	97.93
		0.545	95.478	0.545	96.735	0.545	97.927
		0.546	95.474	0.546	96.732	0.546	97.925
		0.547	95.47	0.547	96.729	0.547	97.923
		0.548	95.465	0.548	96.726	0.548	97.92
		0.549	95.461	0.549	96.723	0.549	97.918
		0.55	95.457	0.55	96.72	0.55	97.916
		0.551	95.453	0.551	96.717	0.551	97.913
		0.552	95.449	0.552	96.715	0.552	97.911
		0.553	95.445	0.553	96.711	0.553	97.909
		0.554	95.441	0.554	96.709	0.554	97.906
		0.555	95.437	0.555	96.706	0.555	97.904
		0.556	95.433	0.556	96.703	0.556	97.902
		0.557	95.429	0.557	96.7	0.557	97.899
		0.558	95.425	0.558	96.698	0.558	97.897
		0.559	95.42	0.559	96.694	0.559	97.895
		0.56	95.416	0.56	96.692	0.56	97.893
		0.561	95.412	0.561	96.688	0.561	97.89
		0.562	95.408	0.562	96.686	0.562	97.888
		0.563	95.404	0.563	96.683	0.563	97.886
		0.564	95.4	0.564	96.68	0.564	97.883
		0.565	95.396	0.565	96.677	0.565	97.881
		0.566	95.392	0.566	96.675	0.566	97.879
		0.567	95.388	0.567	96.672	0.567	97.877
		0.568	95.385	0.568	96.669	0.568	97.875
		0.569	95.38	0.569	96.666	0.569	97.872
		0.57	95.376	0.57	96.664	0.57	97.87
		0.571	95.373	0.571	96.661	0.571	97.868
		0.572	95.369	0.572	96.658	0.572	97.866
		0.573	95.365	0.573	96.655	0.573	97.863
		0.574	95.361	0.574	96.652	0.574	97.861
		0.575	95.357	0.575	96.65	0.575	97.859
		0.576	95.353	0.576	96.647	0.576	97.857
		0.577	95.349	0.577	96.644	0.577	97.855
		0.578	95.346	0.578	96.641	0.578	97.852
		0.579	95.342	0.579	96.639	0.579	97.85
		0.58	95.338	0.58	96.636	0.58	97.848
		0.581	95.334	0.581	96.633	0.581	97.846
		0.582	95.33	0.582	96.63	0.582	97.844
		0.583	95.326	0.583	96.627	0.583	97.841
		0.584	95.322	0.584	96.625	0.584	97.839
		0.585	95.318	0.585	96.622	0.585	97.837
		0.586	95.315	0.586	96.619	0.586	97.835
		0.587	95.311	0.587	96.616	0.587	97.833
		0.588	95.307	0.588	96.614	0.588	97.831
		0.589	95.303	0.589	96.611	0.589	97.829
		0.59	95.3	0.59	96.608	0.59	97.826
		0.591	95.296	0.591	96.605	0.591	97.824
		0.592	95.292	0.592	96.603	0.592	97.822
		0.593	95.288	0.593	96.6	0.593	97.82
		0.594	95.285	0.594	96.597	0.594	97.818
		0.595	95.281	0.595	96.595	0.595	97.816
		0.596	95.277	0.596	96.593	0.596	97.814
		0.597	95.273	0.597	96.59	0.597	97.811
		0.598	95.27	0.598	96.587	0.598	97.809
		0.599	95.266	0.599	96.584	0.599	97.807
		0.6	95.262	0.6	96.582	0.6	97.805
		0.601	95.258	0.601	96.579	0.601	97.803
		0.602	95.255	0.602	96.576	0.602	97.801
		0.603	95.251	0.603	96.574	0.603	97.799
		0.604	95.247	0.604	96.571	0.604	97.797
		0.605	95.244	0.605	96.569	0.605	97.794
		0.606	95.24	0.606	96.566	0.606	97.792
		0.607	95.236	0.607	96.563	0.607	97.79
		0.608	95.233	0.608	96.561	0.608	97.788
		0.609	95.229	0.609	96.558	0.609	97.786
		0.61	95.226	0.61	96.556	0.61	97.784
		0.611	95.222	0.611	96.553	0.611	97.782
		0.612	95.219	0.612	96.55	0.612	97.78
		0.613	95.215	0.613	96.548	0.613	97.778
		0.614	95.211	0.614	96.545	0.614	97.776
		0.615	95.208	0.615	96.543	0.615	97.774
		0.616	95.204	0.616	96.54	0.616	97.772
		0.617	95.2	0.617	96.538	0.617	97.77
		0.618	95.196	0.618	96.536	0.618	97.768
		0.619	95.193	0.619	96.532	0.619	97.766
		0.62	95.19	0.62	96.53	0.62	97.763
		0.621	95.186	0.621	96.528	0.621	97.761
		0.622	95.183	0.622	96.525	0.622	97.759
		0.623	95.179	0.623	96.522	0.623	97.757
		0.624	95.176	0.624	96.52	0.624	97.755
		0.625	95.172	0.625	96.518	0.625	97.753
		0.626	95.168	0.626	96.515	0.626	97.751
		0.627	95.165	0.627	96.512	0.627	97.749
		0.628	95.162	0.628	96.509	0.628	97.747
		0.629	95.158	0.629	96.507	0.629	97.746
		0.63	95.154	0.63	96.505	0.63	97.743
		0.631	95.151	0.631	96.502	0.631	97.741
		0.632	95.148	0.632	96.499	0.632	97.739
		0.633	95.144	0.633	96.497	0.633	97.737
		0.634	95.141	0.634	96.494	0.634	97.736
		0.635	95.138	0.635	96.492	0.635	97.733
		0.636	95.135	0.636	96.489	0.636	97.731
		0.637	95.131	0.637	96.487	0.637	97.729
		0.638	95.127	0.638	96.484	0.638	97.728
		0.639	95.124	0.639	96.481	0.639	97.726
		0.64	95.121	0.64	96.479	0.64	97.724
		0.641	95.117	0.641	96.476	0.641	97.722
		0.642	95.114	0.642	96.473	0.642	97.72
		0.643	95.11	0.643	96.471	0.643	97.718
		0.644	95.107	0.644	96.468	0.644	97.716
		0.645	95.103	0.645	96.466	0.645	97.714
		0.646	95.1	0.646	96.464	0.646	97.712
		0.647	95.097	0.647	96.461	0.647	97.71
		0.648	95.093	0.648	96.459	0.648	97.708
		0.649	95.09	0.649	96.456	0.649	97.707
		0.65	95.086	0.65	96.454	0.65	97.705
		0.651	95.083	0.651	96.451	0.651	97.703
		0.652	95.08	0.652	96.449	0.652	97.701
		0.653	95.076	0.653	96.446	0.653	97.699
		0.654	95.073	0.654	96.443	0.654	97.697
		0.655	95.069	0.655	96.44	0.655	97.695
		0.656	95.066	0.656	96.438	0.656	97.693
		0.657	95.063	0.657	96.435	0.657	97.691
		0.658	95.06	0.658	96.432	0.658	97.69
		0.659	95.056	0.659	96.43	0.659	97.688
		0.66	95.053	0.66	96.428	0.66	97.686
		0.661	95.05	0.661	96.425	0.661	97.684
		0.662	95.046	0.662	96.423	0.662	97.682
		0.663	95.043	0.663	96.42	0.663	97.68
		0.664	95.039	0.664	96.418	0.664	97.678
		0.665	95.037	0.665	96.415	0.665	97.676
		0.666	95.033	0.666	96.413	0.666	97.675
		0.667	95.03	0.667	96.411	0.667	97.673
		0.668	95.027	0.668	96.408	0.668	97.671
		0.669	95.024	0.669	96.406	0.669	97.669
		0.67	95.02	0.67	96.404	0.67	97.667
		0.671	95.017	0.671	96.401	0.671	97.665
		0.672	95.014	0.672	96.399	0.672	97.664
		0.673	95.011	0.673	96.396	0.673	97.662
		0.674	95.007	0.674	96.394	0.674	97.66
		0.675	95.004	0.675	96.391	0.675	97.658
		0.676	95.001	0.676	96.389	0.676	97.656
		0.677	94.998	0.677	96.387	0.677	97.654
		0.678	94.995	0.678	96.384	0.678	97.652
		0.679	94.991	0.679	96.382	0.679	97.651
		0.68	94.988	0.68	96.379	0.68	97.649
		0.681	94.985	0.681	96.377	0.681	97.647
		0.682	94.982	0.682	96.375	0.682	97.645
		0.683	94.979	0.683	96.372	0.683	97.643
		0.684	94.976	0.684	96.37	0.684	97.642
		0.685	94.972	0.685	96.368	0.685	97.64
		0.686	94.969	0.686	96.365	0.686	97.638
		0.687	94.966	0.687	96.363	0.687	97.636
		0.688	94.963	0.688	96.361	0.688	97.634
		0.689	94.96	0.689	96.358	0.689	97.632
		0.69	94.957	0.69	96.355	0.69	97.63
		0.691	94.954	0.691	96.353	0.691	97.629
		0.692	94.951	0.692	96.351	0.692	97.627
		0.693	94.947	0.693	96.349	0.693	97.625
		0.694	94.944	0.694	96.347	0.694	97.623
		0.695	94.941	0.695	96.344	0.695	97.622
		0.696	94.938	0.696	96.342	0.696	97.62
		0.697	94.935	0.697	96.339	0.697	97.618
		0.698	94.932	0.698	96.337	0.698	97.616
		0.699	94.929	0.699	96.335	0.699	97.615
		0.7	94.926	0.7	96.333	0.7	97.613
		0.701	94.923	0.701	96.331	0.701	97.611
		0.702	94.92	0.702	96.328	0.702	97.609
		0.703	94.917	0.703	96.326	0.703	97.608
		0.704	94.914	0.704	96.324	0.704	97.606
		0.705	94.911	0.705	96.322	0.705	97.604
		0.706	94.908	0.706	96.32	0.706	97.602
		0.707	94.905	0.707	96.317	0.707	97.601
		0.708	94.903	0.708	96.315	0.708	97.599
		0.709	94.9	0.709	96.313	0.709	97.597
		0.71	94.896	0.71	96.311	0.71	97.595
		0.711	94.893	0.711	96.309	0.711	97.594
		0.712	94.891	0.712	96.307	0.712	97.592
		0.713	94.888	0.713	96.304	0.713	97.59
		0.714	94.885	0.714	96.302	0.714	97.589
		0.715	94.882	0.715	96.3	0.715	97.587
		0.716	94.879	0.716	96.298	0.716	97.585
		0.717	94.877	0.717	96.296	0.717	97.583
		0.718	94.874	0.718	96.294	0.718	97.582
		0.719	94.871	0.719	96.292	0.719	97.58
		0.72	94.868	0.72	96.289	0.72	97.578
		0.721	94.866	0.721	96.288	0.721	97.576
		0.722	94.863	0.722	96.285	0.722	97.575
		0.723	94.86	0.723	96.283	0.723	97.573
		0.724	94.857	0.724	96.281	0.724	97.571
		0.725	94.855	0.725	96.28	0.725	97.57
		0.726	94.852	0.726	96.277	0.726	97.568
		0.727	94.849	0.727	96.275	0.727	97.566
		0.728	94.846	0.728	96.273	0.728	97.564
		0.729	94.843	0.729	96.272	0.729	97.563
		0.73	94.84	0.73	96.269	0.73	97.561
		0.731	94.837	0.731	96.268	0.731	97.559
		0.732	94.835	0.732	96.265	0.732	97.557
		0.733	94.832	0.733	96.263	0.733	97.556
		0.734	94.829	0.734	96.261	0.734	97.554
		0.735	94.825	0.735	96.259	0.735	97.553
		0.736	94.823	0.736	96.257	0.736	97.551
		0.737	94.82	0.737	96.254	0.737	97.549
		0.738	94.817	0.738	96.253	0.738	97.547
		0.739	94.814	0.739	96.25	0.739	97.546
		0.74	94.812	0.74	96.248	0.74	97.544
		0.741	94.809	0.741	96.246	0.741	97.542
		0.742	94.807	0.742	96.244	0.742	97.541
		0.743	94.803	0.743	96.242	0.743	97.539
		0.744	94.8	0.744	96.24	0.744	97.537
		0.745	94.797	0.745	96.238	0.745	97.536
		0.746	94.795	0.746	96.236	0.746	97.534
		0.747	94.792	0.747	96.234	0.747	97.532
		0.748	94.789	0.748	96.232	0.748	97.531
		0.749	94.787	0.749	96.23	0.749	97.529
		0.75	94.784	0.75	96.228	0.75	97.527
		0.751	94.781	0.751	96.226	0.751	97.526
		0.752	94.778	0.752	96.224	0.752	97.524
		0.753	94.776	0.753	96.222	0.753	97.522
		0.754	94.773	0.754	96.22	0.754	97.521
		0.755	94.77	0.755	96.218	0.755	97.519
		0.756	94.767	0.756	96.216	0.756	97.517
		0.757	94.764	0.757	96.214	0.757	97.516
		0.758	94.761	0.758	96.213	0.758	97.514
		0.759	94.759	0.759	96.21	0.759	97.512
		0.76	94.756	0.76	96.208	0.76	97.511
		0.761	94.754	0.761	96.206	0.761	97.509
		0.762	94.751	0.762	96.204	0.762	97.508
		0.763	94.748	0.763	96.202	0.763	97.506
		0.764	94.745	0.764	96.2	0.764	97.504
		0.765	94.743	0.765	96.198	0.765	97.503
		0.766	94.74	0.766	96.196	0.766	97.501
		0.767	94.737	0.767	96.194	0.767	97.499
		0.768	94.734	0.768	96.192	0.768	97.498
		0.769	94.732	0.769	96.19	0.769	97.496
		0.77	94.729	0.77	96.188	0.77	97.494
		0.771	94.726	0.771	96.187	0.771	97.493
		0.772	94.724	0.772	96.185	0.772	97.491
		0.773	94.722	0.773	96.183	0.773	97.49
		0.774	94.719	0.774	96.181	0.774	97.488
		0.775	94.716	0.775	96.18	0.775	97.486
		0.776	94.713	0.776	96.178	0.776	97.485
		0.777	94.711	0.777	96.176	0.777	97.483
		0.778	94.708	0.778	96.175	0.778	97.482
		0.779	94.705	0.779	96.173	0.779	97.48
		0.78	94.702	0.78	96.171	0.78	97.478
		0.781	94.7	0.781	96.169	0.781	97.477
		0.782	94.697	0.782	96.167	0.782	97.475
		0.783	94.695	0.783	96.166	0.783	97.474
		0.784	94.692	0.784	96.163	0.784	97.472
		0.785	94.689	0.785	96.162	0.785	97.47
		0.786	94.687	0.786	96.161	0.786	97.469
		0.787	94.684	0.787	96.159	0.787	97.467
		0.788	94.681	0.788	96.157	0.788	97.466
		0.789	94.679	0.789	96.155	0.789	97.464
		0.79	94.676	0.79	96.153	0.79	97.463
		0.791	94.673	0.791	96.152	0.791	97.461
		0.792	94.671	0.792	96.15	0.792	97.46
		0.793	94.669	0.793	96.149	0.793	97.458
		0.794	94.666	0.794	96.146	0.794	97.457
		0.795	94.663	0.795	96.145	0.795	97.455
		0.796	94.661	0.796	96.143	0.796	97.454
		0.797	94.659	0.797	96.142	0.797	97.452
		0.798	94.656	0.798	96.14	0.798	97.451
		0.799	94.653	0.799	96.138	0.799	97.449
		0.8	94.651	0.8	96.137	0.8	97.447
		0.801	94.648	0.801	96.135	0.801	97.446
		0.802	94.645	0.802	96.132	0.802	97.444
		0.803	94.642	0.803	96.131	0.803	97.443
		0.804	94.64	0.804	96.129	0.804	97.441
		0.805	94.637	0.805	96.127	0.805	97.44
		0.806	94.635	0.806	96.125	0.806	97.438
		0.807	94.632	0.807	96.123	0.807	97.437
		0.808	94.629	0.808	96.121	0.808	97.435
		0.809	94.627	0.809	96.12	0.809	97.433
		0.81	94.625	0.81	96.118	0.81	97.432
		0.811	94.623	0.811	96.116	0.811	97.43
		0.812	94.62	0.812	96.114	0.812	97.429
		0.813	94.617	0.813	96.113	0.813	97.427
		0.814	94.615	0.814	96.111	0.814	97.426
		0.815	94.612	0.815	96.11	0.815	97.424
		0.816	94.61	0.816	96.108	0.816	97.423
		0.817	94.607	0.817	96.107	0.817	97.421
		0.818	94.604	0.818	96.105	0.818	97.42
		0.819	94.602	0.819	96.103	0.819	97.418
		0.82	94.6	0.82	96.102	0.82	97.417
		0.821	94.597	0.821	96.1	0.821	97.415
		0.822	94.594	0.822	96.098	0.822	97.413
		0.823	94.591	0.823	96.097	0.823	97.412
		0.824	94.589	0.824	96.096	0.824	97.41
		0.825	94.586	0.825	96.094	0.825	97.409
		0.826	94.584	0.826	96.092	0.826	97.407
		0.827	94.582	0.827	96.09	0.827	97.406
		0.828	94.579	0.828	96.089	0.828	97.404
		0.829	94.576	0.829	96.087	0.829	97.403
		0.83	94.574	0.83	96.085	0.83	97.401
		0.831	94.571	0.831	96.084	0.831	97.4
		0.832	94.569	0.832	96.082	0.832	97.398
		0.833	94.566	0.833	96.081	0.833	97.397
		0.834	94.564	0.834	96.079	0.834	97.395
		0.835	94.562	0.835	96.078	0.835	97.394
		0.836	94.559	0.836	96.076	0.836	97.392
		0.837	94.556	0.837	96.074	0.837	97.391
		0.838	94.553	0.838	96.073	0.838	97.389
		0.839	94.551	0.839	96.071	0.839	97.388
		0.84	94.549	0.84	96.07	0.84	97.386
		0.841	94.546	0.841	96.068	0.841	97.385
		0.842	94.544	0.842	96.067	0.842	97.383
		0.843	94.542	0.843	96.065	0.843	97.382
		0.844	94.539	0.844	96.063	0.844	97.38
		0.845	94.537	0.845	96.061	0.845	97.379
		0.846	94.535	0.846	96.059	0.846	97.377
		0.847	94.532	0.847	96.057	0.847	97.376
		0.848	94.53	0.848	96.056	0.848	97.374
		0.849	94.527	0.849	96.054	0.849	97.373
		0.85	94.525	0.85	96.053	0.85	97.371
		0.851	94.523	0.851	96.051	0.851	97.37
		0.852	94.52	0.852	96.05	0.852	97.369
		0.853	94.518	0.853	96.048	0.853	97.367
		0.854	94.515	0.854	96.047	0.854	97.366
		0.855	94.513	0.855	96.046	0.855	97.364
		0.856	94.511	0.856	96.044	0.856	97.363
		0.857	94.508	0.857	96.043	0.857	97.361
		0.858	94.506	0.858	96.041	0.858	97.36
		0.859	94.504	0.859	96.04	0.859	97.358
		0.86	94.501	0.86	96.038	0.86	97.357
		0.861	94.499	0.861	96.037	0.861	97.355
		0.862	94.496	0.862	96.035	0.862	97.354
		0.863	94.494	0.863	96.034	0.863	97.353
		0.864	94.492	0.864	96.032	0.864	97.351
		0.865	94.49	0.865	96.031	0.865	97.35
		0.866	94.487	0.866	96.029	0.866	97.348
		0.867	94.485	0.867	96.028	0.867	97.347
		0.868	94.483	0.868	96.026	0.868	97.345
		0.869	94.48	0.869	96.025	0.869	97.344
		0.87	94.478	0.87	96.023	0.87	97.342
		0.871	94.476	0.871	96.021	0.871	97.341
		0.872	94.473	0.872	96.02	0.872	97.34
		0.873	94.47	0.873	96.018	0.873	97.338
		0.874	94.468	0.874	96.016	0.874	97.337
		0.875	94.466	0.875	96.016	0.875	97.335
		0.876	94.464	0.876	96.014	0.876	97.334
		0.877	94.462	0.877	96.013	0.877	97.333
		0.878	94.459	0.878	96.011	0.878	97.331
		0.879	94.457	0.879	96.01	0.879	97.33
		0.88	94.455	0.88	96.008	0.88	97.328
		0.881	94.453	0.881	96.007	0.881	97.327
		0.882	94.451	0.882	96.005	0.882	97.326
		0.883	94.449	0.883	96.004	0.883	97.324
		0.884	94.446	0.884	96.002	0.884	97.323
		0.885	94.444	0.885	96.001	0.885	97.322
		0.886	94.442	0.886	96	0.886	97.32
		0.887	94.439	0.887	95.998	0.887	97.319
		0.888	94.437	0.888	95.997	0.888	97.318
		0.889	94.435	0.889	95.995	0.889	97.316
		0.89	94.433	0.89	95.993	0.89	97.315
		0.891	94.43	0.891	95.992	0.891	97.313
		0.892	94.428	0.892	95.99	0.892	97.312
		0.893	94.426	0.893	95.988	0.893	97.311
		0.894	94.424	0.894	95.987	0.894	97.31
		0.895	94.422	0.895	95.985	0.895	97.308
		0.896	94.419	0.896	95.984	0.896	97.307
		0.897	94.417	0.897	95.982	0.897	97.306
		0.898	94.415	0.898	95.981	0.898	97.304
		0.899	94.413	0.899	95.979	0.899	97.303
		0.9	94.411	0.9	95.978	0.9	97.301
		0.901	94.408	0.901	95.977	0.901	97.3
		0.902	94.406	0.902	95.975	0.902	97.299
		0.903	94.404	0.903	95.974	0.903	97.297
		0.904	94.402	0.904	95.973	0.904	97.296
		0.905	94.399	0.905	95.971	0.905	97.295
		0.906	94.397	0.906	95.97	0.906	97.293
		0.907	94.395	0.907	95.969	0.907	97.292
		0.908	94.393	0.908	95.967	0.908	97.29
		0.909	94.391	0.909	95.966	0.909	97.289
		0.91	94.389	0.91	95.964	0.91	97.288
		0.911	94.386	0.911	95.963	0.911	97.286
		0.912	94.384	0.912	95.962	0.912	97.285
		0.913	94.382	0.913	95.96	0.913	97.283
		0.914	94.38	0.914	95.959	0.914	97.282
		0.915	94.378	0.915	95.957	0.915	97.28
		0.916	94.376	0.916	95.956	0.916	97.279
		0.917	94.374	0.917	95.954	0.917	97.278
		0.918	94.372	0.918	95.953	0.918	97.276
		0.919	94.369	0.919	95.951	0.919	97.275
		0.92	94.367	0.92	95.949	0.92	97.274
		0.921	94.365	0.921	95.948	0.921	97.272
		0.922	94.363	0.922	95.947	0.922	97.271
		0.923	94.36	0.923	95.945	0.923	97.27
		0.924	94.358	0.924	95.944	0.924	97.268
		0.925	94.357	0.925	95.942	0.925	97.267
		0.926	94.354	0.926	95.941	0.926	97.266
		0.927	94.352	0.927	95.939	0.927	97.265
		0.928	94.35	0.928	95.938	0.928	97.263
		0.929	94.348	0.929	95.936	0.929	97.262
		0.93	94.346	0.93	95.935	0.93	97.261
		0.931	94.344	0.931	95.934	0.931	97.26
		0.932	94.342	0.932	95.932	0.932	97.258
		0.933	94.339	0.933	95.93	0.933	97.257
		0.934	94.337	0.934	95.929	0.934	97.256
		0.935	94.335	0.935	95.927	0.935	97.254
		0.936	94.333	0.936	95.926	0.936	97.253
		0.937	94.331	0.937	95.924	0.937	97.252
		0.938	94.329	0.938	95.923	0.938	97.25
		0.939	94.327	0.939	95.922	0.939	97.249
		0.94	94.325	0.94	95.92	0.94	97.248
		0.941	94.323	0.941	95.918	0.941	97.247
		0.942	94.321	0.942	95.917	0.942	97.245
		0.943	94.319	0.943	95.916	0.943	97.244
		0.944	94.317	0.944	95.914	0.944	97.242
		0.945	94.315	0.945	95.913	0.945	97.241
		0.946	94.313	0.946	95.912	0.946	97.24
		0.947	94.31	0.947	95.91	0.947	97.238
		0.948	94.308	0.948	95.909	0.948	97.237
		0.949	94.307	0.949	95.907	0.949	97.236
		0.95	94.305	0.95	95.906	0.95	97.235
		0.951	94.302	0.951	95.904	0.951	97.233
		0.952	94.3	0.952	95.903	0.952	97.232
		0.953	94.298	0.953	95.901	0.953	97.231
		0.954	94.296	0.954	95.9	0.954	97.229
		0.955	94.294	0.955	95.898	0.955	97.228
		0.956	94.292	0.956	95.897	0.956	97.227
		0.957	94.29	0.957	95.895	0.957	97.226
		0.958	94.288	0.958	95.894	0.958	97.225
		0.959	94.286	0.959	95.893	0.959	97.223
		0.96	94.284	0.96	95.891	0.96	97.222
		0.961	94.282	0.961	95.89	0.961	97.221
		0.962	94.28	0.962	95.888	0.962	97.22
		0.963	94.278	0.963	95.887	0.963	97.218
		0.964	94.277	0.964	95.885	0.964	97.217
		0.965	94.275	0.965	95.884	0.965	97.216
		0.966	94.273	0.966	95.883	0.966	97.215
		0.967	94.271	0.967	95.88	0.967	97.214
		0.968	94.269	0.968	95.879	0.968	97.212
		0.969	94.267	0.969	95.878	0.969	97.211
		0.97	94.265	0.97	95.877	0.97	97.21
		0.971	94.263	0.971	95.875	0.971	97.209
		0.972	94.261	0.972	95.874	0.972	97.207
		0.973	94.259	0.973	95.872	0.973	97.206
		0.974	94.257	0.974	95.871	0.974	97.205
		0.975	94.255	0.975	95.87	0.975	97.204
		0.976	94.253	0.976	95.867	0.976	97.203
		0.977	94.251	0.977	95.867	0.977	97.201
		0.978	94.249	0.978	95.865	0.978	97.2
		0.979	94.248	0.979	95.864	0.979	97.199
		0.98	94.246	0.98	95.862	0.98	97.198
		0.981	94.244	0.981	95.861	0.981	97.197
		0.982	94.242	0.982	95.86	0.982	97.195
		0.983	94.24	0.983	95.858	0.983	97.194
		0.984	94.238	0.984	95.857	0.984	97.193
		0.985	94.236	0.985	95.855	0.985	97.192
		0.986	94.234	0.986	95.854	0.986	97.191
		0.987	94.232	0.987	95.853	0.987	97.189
		0.988	94.23	0.988	95.851	0.988	97.188
		0.989	94.228	0.989	95.85	0.989	97.187
		0.99	94.226	0.99	95.849	0.99	97.186
		0.991	94.224	0.991	95.847	0.991	97.185
		0.992	94.222	0.992	95.846	0.992	97.184
		0.993	94.221	0.993	95.845	0.993	97.182
		0.994	94.219	0.994	95.843	0.994	97.181
		0.995	94.216	0.995	95.842	0.995	97.18
		0.996	94.214	0.996	95.84	0.996	97.179
		0.997	94.212	0.997	95.839	0.997	97.178
		0.998	94.211	0.998	95.838	0.998	97.176
		0.999	94.209	0.999	95.837	0.999	97.175
		1	94.207	1	95.835	1	97.174
		1.001	94.205	1.001	95.834	1.001	97.173
		1.002	94.203	1.002	95.832	1.002	97.172
		1.003	94.201	1.003	95.831	1.003	97.17
		1.004	94.199	1.004	95.83	1.004	97.169
		1.005	94.197	1.005	95.828	1.005	97.168
		1.006	94.195	1.006	95.827	1.006	97.167
		1.007	94.193	1.007	95.825	1.007	97.166
		1.008	94.191	1.008	95.824	1.008	97.165
		1.009	94.19	1.009	95.823	1.009	97.163
		1.01	94.188	1.01	95.821	1.01	97.162
		1.011	94.186	1.011	95.82	1.011	97.161
		1.012	94.184	1.012	95.819	1.012	97.16
		1.013	94.182	1.013	95.817	1.013	97.159
		1.014	94.18	1.014	95.816	1.014	97.157
		1.015	94.179	1.015	95.815	1.015	97.156
		1.016	94.177	1.016	95.814	1.016	97.155
		1.017	94.175	1.017	95.812	1.017	97.154
		1.018	94.173	1.018	95.811	1.018	97.153
		1.019	94.172	1.019	95.81	1.019	97.151
		1.02	94.17	1.02	95.808	1.02	97.15
		1.021	94.168	1.021	95.807	1.021	97.149
		1.022	94.166	1.022	95.806	1.022	97.148
		1.023	94.164	1.023	95.805	1.023	97.147
		1.024	94.162	1.024	95.803	1.024	97.146
		1.025	94.161	1.025	95.802	1.025	97.144
		1.026	94.159	1.026	95.8	1.026	97.143
		1.027	94.157	1.027	95.8	1.027	97.142
		1.028	94.155	1.028	95.799	1.028	97.141
		1.029	94.153	1.029	95.797	1.029	97.14
		1.03	94.152	1.03	95.796	1.03	97.139
		1.031	94.15	1.031	95.794	1.031	97.137
		1.032	94.148	1.032	95.793	1.032	97.136
		1.033	94.147	1.033	95.792	1.033	97.135
		1.034	94.144	1.034	95.79	1.034	97.134
		1.035	94.142	1.035	95.788	1.035	97.133
		1.036	94.141	1.036	95.788	1.036	97.132
		1.037	94.139	1.037	95.786	1.037	97.131
		1.038	94.137	1.038	95.785	1.038	97.129
		1.039	94.135	1.039	95.783	1.039	97.128
		1.04	94.134	1.04	95.782	1.04	97.127
		1.041	94.132	1.041	95.78	1.041	97.126
		1.042	94.13	1.042	95.779	1.042	97.125
		1.043	94.128	1.043	95.778	1.043	97.124
		1.044	94.126	1.044	95.776	1.044	97.123
		1.045	94.125	1.045	95.776	1.045	97.121
		1.046	94.123	1.046	95.774	1.046	97.12
		1.047	94.121	1.047	95.773	1.047	97.119
		1.048	94.12	1.048	95.771	1.048	97.118
		1.049	94.118	1.049	95.77	1.049	97.117
		1.05	94.116	1.05	95.768	1.05	97.116
		1.051	94.114	1.051	95.767	1.051	97.115
		1.052	94.112	1.052	95.766	1.052	97.114
		1.053	94.11	1.053	95.765	1.053	97.113
		1.054	94.108	1.054	95.763	1.054	97.112
		1.055	94.106	1.055	95.762	1.055	97.111
		1.056	94.105	1.056	95.761	1.056	97.109
		1.057	94.103	1.057	95.759	1.057	97.108
		1.058	94.101	1.058	95.758	1.058	97.107
		1.059	94.099	1.059	95.756	1.059	97.106
		1.06	94.097	1.06	95.755	1.06	97.105
		1.061	94.095	1.061	95.754	1.061	97.104
		1.062	94.094	1.062	95.753	1.062	97.103
		1.063	94.092	1.063	95.751	1.063	97.102
		1.064	94.09	1.064	95.75	1.064	97.101
		1.065	94.088	1.065	95.748	1.065	97.099
		1.066	94.086	1.066	95.747	1.066	97.098
		1.067	94.085	1.067	95.746	1.067	97.097
		1.068	94.083	1.068	95.744	1.068	97.096
		1.069	94.082	1.069	95.743	1.069	97.095
		1.07	94.08	1.07	95.742	1.07	97.094
		1.071	94.078	1.071	95.74	1.071	97.093
		1.072	94.077	1.072	95.739	1.072	97.092
		1.073	94.075	1.073	95.738	1.073	97.091
		1.074	94.074	1.074	95.736	1.074	97.09
		1.075	94.072	1.075	95.735	1.075	97.089
		1.076	94.07	1.076	95.733	1.076	97.088
		1.077	94.068	1.077	95.732	1.077	97.086
		1.078	94.066	1.078	95.731	1.078	97.085
		1.079	94.065	1.079	95.73	1.079	97.084
		1.08	94.063	1.08	95.728	1.08	97.083
		1.081	94.061	1.081	95.727	1.081	97.082
		1.082	94.06	1.082	95.725	1.082	97.081
		1.083	94.058	1.083	95.724	1.083	97.08
		1.084	94.057	1.084	95.723	1.084	97.079
		1.085	94.055	1.085	95.721	1.085	97.078
		1.086	94.053	1.086	95.72	1.086	97.077
		1.087	94.051	1.087	95.719	1.087	97.076
		1.088	94.049	1.088	95.718	1.088	97.074
		1.089	94.048	1.089	95.716	1.089	97.074
		1.09	94.046	1.09	95.715	1.09	97.072
		1.091	94.045	1.091	95.713	1.091	97.071
		1.092	94.042	1.092	95.712	1.092	97.07
		1.093	94.041	1.093	95.711	1.093	97.069
		1.094	94.04	1.094	95.709	1.094	97.068
		1.095	94.038	1.095	95.708	1.095	97.067
		1.096	94.036	1.096	95.706	1.096	97.066
		1.097	94.035	1.097	95.705	1.097	97.065
		1.098	94.033	1.098	95.703	1.098	97.064
		1.099	94.031	1.099	95.703	1.099	97.063
		1.1	94.029	1.1	95.7	1.1	97.062
		1.101	94.028	1.101	95.699	1.101	97.061
		1.102	94.026	1.102	95.698	1.102	97.06
		1.103	94.025	1.103	95.696	1.103	97.058
		1.104	94.023	1.104	95.695	1.104	97.057
		1.105	94.021	1.105	95.694	1.105	97.056
		1.106	94.02	1.106	95.692	1.106	97.055
		1.107	94.018	1.107	95.691	1.107	97.054
		1.108	94.016	1.108	95.69	1.108	97.053
		1.109	94.015	1.109	95.688	1.109	97.052
		1.11	94.013	1.11	95.687	1.11	97.051
		1.111	94.011	1.111	95.686	1.111	97.05
		1.112	94.009	1.112	95.684	1.112	97.048
		1.113	94.008	1.113	95.683	1.113	97.047
		1.114	94.006	1.114	95.682	1.114	97.046
		1.115	94.005	1.115	95.68	1.115	97.045
		1.116	94.003	1.116	95.679	1.116	97.044
		1.117	94.001	1.117	95.677	1.117	97.043
		1.118	94	1.118	95.676	1.118	97.042
		1.119	93.998	1.119	95.675	1.119	97.041
		1.12	93.997	1.12	95.673	1.12	97.04
		1.121	93.995	1.121	95.672	1.121	97.039
		1.122	93.994	1.122	95.67	1.122	97.038
		1.123	93.992	1.123	95.669	1.123	97.037
		1.124	93.99	1.124	95.668	1.124	97.036
		1.125	93.989	1.125	95.667	1.125	97.035
		1.126	93.987	1.126	95.666	1.126	97.034
		1.127	93.985	1.127	95.664	1.127	97.033
		1.128	93.983	1.128	95.663	1.128	97.032
		1.129	93.982	1.129	95.662	1.129	97.031
		1.13	93.98	1.13	95.661	1.13	97.029
		1.131	93.979	1.131	95.659	1.131	97.028
		1.132	93.977	1.132	95.658	1.132	97.027
		1.133	93.975	1.133	95.656	1.133	97.026
		1.134	93.974	1.134	95.655	1.134	97.025
		1.135	93.972	1.135	95.654	1.135	97.024
		1.136	93.97	1.136	95.652	1.136	97.023
		1.137	93.969	1.137	95.651	1.137	97.022
		1.138	93.968	1.138	95.65	1.138	97.021
		1.139	93.966	1.139	95.648	1.139	97.02
		1.14	93.964	1.14	95.647	1.14	97.018
		1.141	93.963	1.141	95.646	1.141	97.017
		1.142	93.961	1.142	95.645	1.142	97.016
		1.143	93.96	1.143	95.643	1.143	97.015
		1.144	93.958	1.144	95.642	1.144	97.014
		1.145	93.957	1.145	95.641	1.145	97.013
		1.146	93.955	1.146	95.64	1.146	97.012
		1.147	93.953	1.147	95.638	1.147	97.011
		1.148	93.952	1.148	95.638	1.148	97.01
		1.149	93.95	1.149	95.635	1.149	97.009
		1.15	93.949	1.15	95.634	1.15	97.008
		1.151	93.947	1.151	95.633	1.151	97.007
		1.152	93.945	1.152	95.631	1.152	97.006
		1.153	93.944	1.153	95.63	1.153	97.005
		1.154	93.942	1.154	95.628	1.154	97.004
		1.155	93.94	1.155	95.627	1.155	97.003
		1.156	93.938	1.156	95.626	1.156	97.002
		1.157	93.937	1.157	95.625	1.157	97.001
		1.158	93.935	1.158	95.623	1.158	97
		1.159	93.933	1.159	95.623	1.159	96.999
		1.16	93.932	1.16	95.621	1.16	96.998
		1.161	93.93	1.161	95.621	1.161	96.997
		1.162	93.929	1.162	95.618	1.162	96.996
		1.163	93.927	1.163	95.617	1.163	96.995
		1.164	93.925	1.164	95.616	1.164	96.994
		1.165	93.923	1.165	95.615	1.165	96.993
		1.166	93.922	1.166	95.614	1.166	96.992
		1.167	93.921	1.167	95.613	1.167	96.99
		1.168	93.919	1.168	95.612	1.168	96.99
		1.169	93.918	1.169	95.61	1.169	96.989
		1.17	93.916	1.17	95.609	1.17	96.988
		1.171	93.915	1.171	95.608	1.171	96.987
		1.172	93.913	1.172	95.607	1.172	96.986
		1.173	93.911	1.173	95.606	1.173	96.985
		1.174	93.91	1.174	95.605	1.174	96.984
		1.175	93.908	1.175	95.603	1.175	96.983
		1.176	93.907	1.176	95.603	1.176	96.982
		1.177	93.905	1.177	95.601	1.177	96.981
		1.178	93.903	1.178	95.6	1.178	96.98
		1.179	93.902	1.179	95.599	1.179	96.979
		1.18	93.9	1.18	95.598	1.18	96.978
		1.181	93.899	1.181	95.597	1.181	96.977
		1.182	93.897	1.182	95.596	1.182	96.976
		1.183	93.896	1.183	95.595	1.183	96.975
		1.184	93.895	1.184	95.594	1.184	96.974
		1.185	93.893	1.185	95.593	1.185	96.974
		1.186	93.891	1.186	95.591	1.186	96.973
		1.187	93.889	1.187	95.59	1.187	96.972
		1.188	93.888	1.188	95.59	1.188	96.971
		1.189	93.886	1.189	95.589	1.189	96.97
		1.19	93.885	1.19	95.587	1.19	96.969
		1.191	93.883	1.191	95.586	1.191	96.968
		1.192	93.881	1.192	95.585	1.192	96.967
		1.193	93.88	1.193	95.584	1.193	96.966
		1.194	93.878	1.194	95.583	1.194	96.965
		1.195	93.877	1.195	95.582	1.195	96.964
		1.196	93.875	1.196	95.581	1.196	96.963
		1.197	93.873	1.197	95.58	1.197	96.962
		1.198	93.872	1.198	95.579	1.198	96.961
		1.199	93.87	1.199	95.577	1.199	96.96
		1.2	93.869	1.2	95.576	1.2	96.959
		1.201	93.867	1.201	95.575	1.201	96.959
		1.202	93.865	1.202	95.574	1.202	96.958
		1.203	93.863	1.203	95.573	1.203	96.957
		1.204	93.862	1.204	95.572	1.204	96.956
		1.205	93.861	1.205	95.571	1.205	96.955
		1.206	93.859	1.206	95.569	1.206	96.954
		1.207	93.857	1.207	95.568	1.207	96.953
		1.208	93.855	1.208	95.567	1.208	96.952
		1.209	93.854	1.209	95.566	1.209	96.951
		1.21	93.853	1.21	95.565	1.21	96.95
		1.211	93.851	1.211	95.564	1.211	96.949
		1.212	93.85	1.212	95.563	1.212	96.948
		1.213	93.848	1.213	95.561	1.213	96.947
		1.214	93.847	1.214	95.56	1.214	96.946
		1.215	93.845	1.215	95.558	1.215	96.945
		1.216	93.844	1.216	95.558	1.216	96.944
		1.217	93.842	1.217	95.557	1.217	96.943
		1.218	93.84	1.218	95.555	1.218	96.942
		1.219	93.839	1.219	95.554	1.219	96.941
		1.22	93.838	1.22	95.553	1.22	96.94
		1.221	93.837	1.221	95.552	1.221	96.94
		1.222	93.835	1.222	95.551	1.222	96.939
		1.223	93.833	1.223	95.55	1.223	96.938
		1.224	93.832	1.224	95.549	1.224	96.937
		1.225	93.831	1.225	95.548	1.225	96.936
		1.226	93.829	1.226	95.547	1.226	96.935
		1.227	93.828	1.227	95.546	1.227	96.934
		1.228	93.826	1.228	95.545	1.228	96.933
		1.229	93.825	1.229	95.544	1.229	96.932
		1.23	93.823	1.23	95.543	1.23	96.931
		1.231	93.822	1.231	95.541	1.231	96.93
		1.232	93.82	1.232	95.541	1.232	96.929
		1.233	93.819	1.233	95.54	1.233	96.928
		1.234	93.818	1.234	95.538	1.234	96.927
		1.235	93.816	1.235	95.538	1.235	96.926
		1.236	93.815	1.236	95.537	1.236	96.925
		1.237	93.814	1.237	95.535	1.237	96.924
		1.238	93.812	1.238	95.534	1.238	96.923
		1.239	93.811	1.239	95.533	1.239	96.923
		1.24	93.809	1.24	95.532	1.24	96.921
		1.241	93.808	1.241	95.531	1.241	96.921
		1.242	93.806	1.242	95.53	1.242	96.92
		1.243	93.805	1.243	95.529	1.243	96.919
		1.244	93.803	1.244	95.528	1.244	96.918
		1.245	93.802	1.245	95.527	1.245	96.917
		1.246	93.801	1.246	95.526	1.246	96.916
		1.247	93.799	1.247	95.525	1.247	96.915
		1.248	93.797	1.248	95.524	1.248	96.914
		1.249	93.796	1.249	95.523	1.249	96.913
		1.25	93.794	1.25	95.522	1.25	96.912
		1.251	93.793	1.251	95.521	1.251	96.911
		1.252	93.792	1.252	95.519	1.252	96.91
		1.253	93.79	1.253	95.519	1.253	96.909
		1.254	93.789	1.254	95.517	1.254	96.908
		1.255	93.787	1.255	95.516	1.255	96.907
		1.256	93.786	1.256	95.516	1.256	96.906
		1.257	93.784	1.257	95.515	1.257	96.905
		1.258	93.782	1.258	95.513	1.258	96.904
		1.259	93.781	1.259	95.513	1.259	96.903
		1.26	93.78	1.26	95.512	1.26	96.903
		1.261	93.778	1.261	95.511	1.261	96.902
		1.262	93.777	1.262	95.51	1.262	96.901
		1.263	93.776	1.263	95.509	1.263	96.9
		1.264	93.774	1.264	95.508	1.264	96.899
		1.265	93.773	1.265	95.507	1.265	96.898
		1.266	93.771	1.266	95.506	1.266	96.897
		1.267	93.77	1.267	95.505	1.267	96.896
		1.268	93.769	1.268	95.504	1.268	96.895
		1.269	93.768	1.269	95.503	1.269	96.894
		1.27	93.766	1.27	95.502	1.27	96.893
		1.271	93.765	1.271	95.501	1.271	96.892
		1.272	93.763	1.272	95.499	1.272	96.891
		1.273	93.762	1.273	95.499	1.273	96.89
		1.274	93.76	1.274	95.498	1.274	96.89
		1.275	93.759	1.275	95.497	1.275	96.889
		1.276	93.758	1.276	95.496	1.276	96.888
		1.277	93.756	1.277	95.495	1.277	96.887
		1.278	93.754	1.278	95.494	1.278	96.886
		1.279	93.754	1.279	95.493	1.279	96.885
		1.28	93.752	1.28	95.492	1.28	96.884
		1.281	93.751	1.281	95.491	1.281	96.883
		1.282	93.75	1.282	95.489	1.282	96.882
		1.283	93.748	1.283	95.489	1.283	96.881
		1.284	93.747	1.284	95.488	1.284	96.88
		1.285	93.745	1.285	95.487	1.285	96.88
		1.286	93.744	1.286	95.485	1.286	96.879
		1.287	93.742	1.287	95.485	1.287	96.878
		1.288	93.741	1.288	95.484	1.288	96.877
		1.289	93.74	1.289	95.483	1.289	96.876
		1.29	93.738	1.29	95.481	1.29	96.875
		1.291	93.737	1.291	95.481	1.291	96.874
		1.292	93.735	1.292	95.479	1.292	96.873
		1.293	93.734	1.293	95.478	1.293	96.872
		1.294	93.733	1.294	95.476	1.294	96.871
		1.295	93.731	1.295	95.476	1.295	96.87
		1.296	93.73	1.296	95.474	1.296	96.869
		1.297	93.729	1.297	95.473	1.297	96.868
		1.298	93.727	1.298	95.472	1.298	96.867
		1.299	93.726	1.299	95.471	1.299	96.867
		1.3	93.724	1.3	95.47	1.3	96.866
		1.301	93.723	1.301	95.469	1.301	96.865
		1.302	93.722	1.302	95.468	1.302	96.864
		1.303	93.72	1.303	95.467	1.303	96.863
		1.304	93.719	1.304	95.466	1.304	96.862
		1.305	93.718	1.305	95.465	1.305	96.861
		1.306	93.717	1.306	95.464	1.306	96.86
		1.307	93.715	1.307	95.463	1.307	96.859
		1.308	93.714	1.308	95.462	1.308	96.858
		1.309	93.713	1.309	95.461	1.309	96.857
		1.31	93.711	1.31	95.46	1.31	96.856
		1.311	93.71	1.311	95.459	1.311	96.856
		1.312	93.708	1.312	95.458	1.312	96.855
		1.313	93.707	1.313	95.457	1.313	96.854
		1.314	93.705	1.314	95.456	1.314	96.853
		1.315	93.704	1.315	95.455	1.315	96.852
		1.316	93.703	1.316	95.454	1.316	96.851
		1.317	93.701	1.317	95.453	1.317	96.85
		1.318	93.7	1.318	95.452	1.318	96.85
		1.319	93.699	1.319	95.451	1.319	96.849
		1.32	93.698	1.32	95.449	1.32	96.848
		1.321	93.696	1.321	95.449	1.321	96.847
		1.322	93.695	1.322	95.448	1.322	96.846
		1.323	93.694	1.323	95.447	1.323	96.845
		1.324	93.693	1.324	95.446	1.324	96.844
		1.325	93.691	1.325	95.445	1.325	96.844
		1.326	93.69	1.326	95.444	1.326	96.843
		1.327	93.688	1.327	95.443	1.327	96.842
		1.328	93.687	1.328	95.443	1.328	96.841
		1.329	93.686	1.329	95.441	1.329	96.84
		1.33	93.685	1.33	95.441	1.33	96.839
		1.331	93.683	1.331	95.44	1.331	96.838
		1.332	93.682	1.332	95.439	1.332	96.837
		1.333	93.681	1.333	95.438	1.333	96.837
		1.334	93.679	1.334	95.437	1.334	96.836
		1.335	93.678	1.335	95.436	1.335	96.835
		1.336	93.677	1.336	95.435	1.336	96.834
		1.337	93.675	1.337	95.434	1.337	96.833
		1.338	93.674	1.338	95.433	1.338	96.832
		1.339	93.673	1.339	95.432	1.339	96.831
		1.34	93.671	1.34	95.431	1.34	96.83
		1.341	93.67	1.341	95.43	1.341	96.829
		1.342	93.669	1.342	95.429	1.342	96.828
		1.343	93.668	1.343	95.428	1.343	96.827
		1.344	93.667	1.344	95.427	1.344	96.827
		1.345	93.666	1.345	95.426	1.345	96.826
		1.346	93.664	1.346	95.425	1.346	96.825
		1.347	93.663	1.347	95.424	1.347	96.824
		1.348	93.662	1.348	95.423	1.348	96.823
		1.349	93.66	1.349	95.422	1.349	96.822
		1.35	93.659	1.35	95.421	1.35	96.821
		1.351	93.658	1.351	95.421	1.351	96.82
		1.352	93.657	1.352	95.419	1.352	96.819
		1.353	93.655	1.353	95.418	1.353	96.818
		1.354	93.654	1.354	95.417	1.354	96.817
		1.355	93.653	1.355	95.417	1.355	96.816
		1.356	93.652	1.356	95.415	1.356	96.815
		1.357	93.651	1.357	95.414	1.357	96.814
		1.358	93.649	1.358	95.413	1.358	96.813
		1.359	93.648	1.359	95.413	1.359	96.813
		1.36	93.647	1.36	95.412	1.36	96.812
		1.361	93.645	1.361	95.411	1.361	96.811
		1.362	93.644	1.362	95.41	1.362	96.81
		1.363	93.642	1.363	95.409	1.363	96.809
		1.364	93.641	1.364	95.408	1.364	96.808
		1.365	93.64	1.365	95.407	1.365	96.807
		1.366	93.639	1.366	95.406	1.366	96.806
		1.367	93.638	1.367	95.405	1.367	96.805
		1.368	93.636	1.368	95.404	1.368	96.804
		1.369	93.635	1.369	95.403	1.369	96.803
		1.37	93.634	1.37	95.402	1.37	96.802
		1.371	93.633	1.371	95.402	1.371	96.801
		1.372	93.631	1.372	95.4	1.372	96.801
		1.373	93.63	1.373	95.4	1.373	96.8
		1.374	93.629	1.374	95.399	1.374	96.799
		1.375	93.628	1.375	95.398	1.375	96.798
		1.376	93.626	1.376	95.397	1.376	96.797
		1.377	93.625	1.377	95.396	1.377	96.796
		1.378	93.624	1.378	95.395	1.378	96.795
		1.379	93.623	1.379	95.394	1.379	96.795
		1.38	93.621	1.38	95.393	1.38	96.794
		1.381	93.62	1.381	95.392	1.381	96.793
		1.382	93.619	1.382	95.391	1.382	96.792
		1.383	93.617	1.383	95.39	1.383	96.791
		1.384	93.616	1.384	95.39	1.384	96.79
		1.385	93.615	1.385	95.389	1.385	96.79
		1.386	93.614	1.386	95.387	1.386	96.789
		1.387	93.612	1.387	95.387	1.387	96.788
		1.388	93.611	1.388	95.386	1.388	96.787
		1.389	93.61	1.389	95.385	1.389	96.786
		1.39	93.609	1.39	95.384	1.39	96.785
		1.391	93.608	1.391	95.383	1.391	96.784
		1.392	93.606	1.392	95.382	1.392	96.783
		1.393	93.605	1.393	95.381	1.393	96.782
		1.394	93.604	1.394	95.38	1.394	96.781
		1.395	93.602	1.395	95.379	1.395	96.781
		1.396	93.601	1.396	95.378	1.396	96.78
		1.397	93.6	1.397	95.377	1.397	96.779
		1.398	93.599	1.398	95.376	1.398	96.778
		1.399	93.597	1.399	95.375	1.399	96.777
		1.4	93.596	1.4	95.374	1.4	96.776
		1.401	93.595	1.401	95.374	1.401	96.775
		1.402	93.594	1.402	95.373	1.402	96.775
		1.403	93.592	1.403	95.371	1.403	96.774
		1.404	93.591	1.404	95.371	1.404	96.773
		1.405	93.59	1.405	95.37	1.405	96.772
		1.406	93.589	1.406	95.369	1.406	96.771
		1.407	93.588	1.407	95.368	1.407	96.771
		1.408	93.586	1.408	95.367	1.408	96.77
		1.409	93.585	1.409	95.366	1.409	96.769
		1.41	93.584	1.41	95.365	1.41	96.768
		1.411	93.582	1.411	95.364	1.411	96.767
		1.412	93.581	1.412	95.363	1.412	96.767
		1.413	93.58	1.413	95.362	1.413	96.766
		1.414	93.579	1.414	95.361	1.414	96.765
		1.415	93.578	1.415	95.36	1.415	96.764
		1.416	93.576	1.416	95.359	1.416	96.764
		1.417	93.575	1.417	95.358	1.417	96.763
		1.418	93.574	1.418	95.357	1.418	96.762
		1.419	93.573	1.419	95.356	1.419	96.761
		1.42	93.572	1.42	95.355	1.42	96.76
		1.421	93.571	1.421	95.354	1.421	96.76
		1.422	93.569	1.422	95.353	1.422	96.759
		1.423	93.568	1.423	95.352	1.423	96.758
		1.424	93.567	1.424	95.351	1.424	96.757
		1.425	93.565	1.425	95.35	1.425	96.757
		1.426	93.564	1.426	95.349	1.426	96.756
		1.427	93.563	1.427	95.348	1.427	96.755
		1.428	93.562	1.428	95.347	1.428	96.754
		1.429	93.561	1.429	95.347	1.429	96.753
		1.43	93.559	1.43	95.345	1.43	96.752
		1.431	93.558	1.431	95.344	1.431	96.752
		1.432	93.557	1.432	95.343	1.432	96.751
		1.433	93.556	1.433	95.342	1.433	96.75
		1.434	93.555	1.434	95.341	1.434	96.749
		1.435	93.553	1.435	95.34	1.435	96.749
		1.436	93.552	1.436	95.339	1.436	96.748
		1.437	93.55	1.437	95.338	1.437	96.747
		1.438	93.549	1.438	95.337	1.438	96.746
		1.439	93.548	1.439	95.336	1.439	96.745
		1.44	93.547	1.44	95.335	1.44	96.745
		1.441	93.546	1.441	95.334	1.441	96.744
		1.442	93.545	1.442	95.333	1.442	96.743
		1.443	93.543	1.443	95.332	1.443	96.742
		1.444	93.542	1.444	95.331	1.444	96.741
		1.445	93.54	1.445	95.33	1.445	96.741
		1.446	93.539	1.446	95.328	1.446	96.74
		1.447	93.539	1.447	95.328	1.447	96.739
		1.448	93.537	1.448	95.326	1.448	96.739
		1.449	93.536	1.449	95.325	1.449	96.738
		1.45	93.535	1.45	95.324	1.45	96.737
		1.451	93.533	1.451	95.323	1.451	96.736
		1.452	93.532	1.452	95.322	1.452	96.736
		1.453	93.531	1.453	95.321	1.453	96.735
		1.454	93.529	1.454	95.32	1.454	96.734
		1.455	93.528	1.455	95.319	1.455	96.734
		1.456	93.527	1.456	95.318	1.456	96.733
		1.457	93.526	1.457	95.317	1.457	96.732
		1.458	93.525	1.458	95.316	1.458	96.731
		1.459	93.523	1.459	95.315	1.459	96.73
		1.46	93.522	1.46	95.314	1.46	96.73
		1.461	93.521	1.461	95.313	1.461	96.729
		1.462	93.519	1.462	95.312	1.462	96.728
		1.463	93.518	1.463	95.312	1.463	96.728
		1.464	93.517	1.464	95.31	1.464	96.727
		1.465	93.516	1.465	95.309	1.465	96.726
		1.466	93.514	1.466	95.309	1.466	96.725
		1.467	93.513	1.467	95.308	1.467	96.724
		1.468	93.512	1.468	95.307	1.468	96.724
		1.469	93.51	1.469	95.306	1.469	96.723
		1.47	93.509	1.47	95.305	1.47	96.722
		1.471	93.508	1.471	95.304	1.471	96.721
		1.472	93.507	1.472	95.303	1.472	96.72
		1.473	93.506	1.473	95.302	1.473	96.72
		1.474	93.505	1.474	95.301	1.474	96.719
		1.475	93.503	1.475	95.3	1.475	96.718
		1.476	93.501	1.476	95.299	1.476	96.717
		1.477	93.501	1.477	95.298	1.477	96.716
		1.478	93.499	1.478	95.297	1.478	96.715
		1.479	93.498	1.479	95.296	1.479	96.715
		1.48	93.497	1.48	95.295	1.48	96.714
		1.481	93.495	1.481	95.294	1.481	96.713
		1.482	93.494	1.482	95.294	1.482	96.712
		1.483	93.493	1.483	95.293	1.483	96.711
		1.484	93.492	1.484	95.292	1.484	96.71
		1.485	93.491	1.485	95.291	1.485	96.709
		1.486	93.49	1.486	95.29	1.486	96.709
		1.487	93.488	1.487	95.289	1.487	96.708
		1.488	93.487	1.488	95.289	1.488	96.707
		1.489	93.486	1.489	95.287	1.489	96.706
		1.49	93.485	1.49	95.287	1.49	96.705
		1.491	93.484	1.491	95.286	1.491	96.705
		1.492	93.482	1.492	95.285	1.492	96.704
		1.493	93.481	1.493	95.284	1.493	96.703
		1.494	93.48	1.494	95.283	1.494	96.702
		1.495	93.479	1.495	95.281	1.495	96.701
		1.496	93.478	1.496	95.281	1.496	96.701
		1.497	93.476	1.497	95.28	1.497	96.7
		1.498	93.475	1.498	95.279	1.498	96.699
		1.499	93.474	1.499	95.278	1.499	96.698
		1.5	93.473	1.5	95.277	1.5	96.698
		1.501	93.471	1.501	95.276	1.501	96.697
		1.502	93.47	1.502	95.275	1.502	96.696
		1.503	93.469	1.503	95.274	1.503	96.695
		1.504	93.467	1.504	95.273	1.504	96.695
		1.505	93.466	1.505	95.272	1.505	96.694
		1.506	93.465	1.506	95.271	1.506	96.693
		1.507	93.464	1.507	95.27	1.507	96.692
		1.508	93.463	1.508	95.27	1.508	96.692
		1.509	93.462	1.509	95.269	1.509	96.691
		1.51	93.46	1.51	95.268	1.51	96.69
		1.511	93.459	1.511	95.267	1.511	96.69
		1.512	93.458	1.512	95.266	1.512	96.689
		1.513	93.457	1.513	95.265	1.513	96.688
		1.514	93.455	1.514	95.264	1.514	96.687
		1.515	93.454	1.515	95.263	1.515	96.687
		1.516	93.453	1.516	95.262	1.516	96.686
		1.517	93.452	1.517	95.261	1.517	96.685
		1.518	93.45	1.518	95.26	1.518	96.685
		1.519	93.449	1.519	95.26	1.519	96.684
		1.52	93.448	1.52	95.259	1.52	96.683
		1.521	93.446	1.521	95.258	1.521	96.682
		1.522	93.445	1.522	95.257	1.522	96.682
		1.523	93.443	1.523	95.256	1.523	96.681
		1.524	93.442	1.524	95.255	1.524	96.68
		1.525	93.441	1.525	95.254	1.525	96.679
		1.526	93.44	1.526	95.253	1.526	96.679
		1.527	93.438	1.527	95.252	1.527	96.678
		1.528	93.437	1.528	95.251	1.528	96.677
		1.529	93.436	1.529	95.25	1.529	96.676
		1.53	93.435	1.53	95.249	1.53	96.676
		1.531	93.433	1.531	95.248	1.531	96.675
		1.532	93.433	1.532	95.248	1.532	96.674
		1.533	93.431	1.533	95.247	1.533	96.673
		1.534	93.429	1.534	95.246	1.534	96.673
		1.535	93.428	1.535	95.245	1.535	96.672
		1.536	93.427	1.536	95.244	1.536	96.671
		1.537	93.425	1.537	95.243	1.537	96.67
		1.538	93.424	1.538	95.242	1.538	96.67
		1.539	93.423	1.539	95.241	1.539	96.669
		1.54	93.422	1.54	95.24	1.54	96.668
		1.541	93.421	1.541	95.239	1.541	96.667
		1.542	93.42	1.542	95.238	1.542	96.667
		1.543	93.418	1.543	95.238	1.543	96.666
		1.544	93.417	1.544	95.236	1.544	96.665
		1.545	93.416	1.545	95.235	1.545	96.664
		1.546	93.414	1.546	95.234	1.546	96.664
		1.547	93.413	1.547	95.234	1.547	96.663
		1.548	93.412	1.548	95.233	1.548	96.662
		1.549	93.411	1.549	95.232	1.549	96.662
		1.55	93.41	1.55	95.231	1.55	96.661
		1.551	93.408	1.551	95.23	1.551	96.66
		1.552	93.407	1.552	95.229	1.552	96.659
		1.553	93.406	1.553	95.228	1.553	96.659
		1.554	93.404	1.554	95.227	1.554	96.658
		1.555	93.403	1.555	95.226	1.555	96.657
		1.556	93.403	1.556	95.225	1.556	96.657
		1.557	93.401	1.557	95.224	1.557	96.656
		1.558	93.4	1.558	95.223	1.558	96.655
		1.559	93.399	1.559	95.223	1.559	96.655
		1.56	93.397	1.56	95.222	1.56	96.654
		1.561	93.396	1.561	95.221	1.561	96.653
		1.562	93.395	1.562	95.22	1.562	96.652
		1.563	93.394	1.563	95.219	1.563	96.651
		1.564	93.393	1.564	95.218	1.564	96.65
		1.565	93.392	1.565	95.217	1.565	96.65
		1.566	93.391	1.566	95.216	1.566	96.649
		1.567	93.389	1.567	95.215	1.567	96.648
		1.568	93.388	1.568	95.215	1.568	96.647
		1.569	93.387	1.569	95.213	1.569	96.646
		1.57	93.386	1.57	95.213	1.57	96.645
		1.571	93.384	1.571	95.212	1.571	96.645
		1.572	93.383	1.572	95.211	1.572	96.644
		1.573	93.382	1.573	95.21	1.573	96.643
		1.574	93.381	1.574	95.209	1.574	96.643
		1.575	93.38	1.575	95.208	1.575	96.642
		1.576	93.378	1.576	95.207	1.576	96.641
		1.577	93.377	1.577	95.206	1.577	96.64
		1.578	93.376	1.578	95.205	1.578	96.64
		1.579	93.374	1.579	95.204	1.579	96.639
		1.58	93.373	1.58	95.203	1.58	96.638
		1.581	93.372	1.581	95.202	1.581	96.637
		1.582	93.371	1.582	95.202	1.582	96.637
		1.583	93.37	1.583	95.2	1.583	96.636
		1.584	93.369	1.584	95.2	1.584	96.635
		1.585	93.368	1.585	95.199	1.585	96.634
		1.586	93.367	1.586	95.198	1.586	96.634
		1.587	93.366	1.587	95.197	1.587	96.633
		1.588	93.365	1.588	95.196	1.588	96.632
		1.589	93.364	1.589	95.195	1.589	96.632
		1.59	93.362	1.59	95.194	1.59	96.631
		1.591	93.361	1.591	95.193	1.591	96.63
		1.592	93.36	1.592	95.193	1.592	96.63
		1.593	93.358	1.593	95.192	1.593	96.629
		1.594	93.358	1.594	95.191	1.594	96.628
		1.595	93.356	1.595	95.19	1.595	96.628
		1.596	93.355	1.596	95.189	1.596	96.627
		1.597	93.355	1.597	95.188	1.597	96.626
		1.598	93.354	1.598	95.188	1.598	96.626
		1.599	93.352	1.599	95.186	1.599	96.625
		1.6	93.351	1.6	95.186	1.6	96.624
		1.601	93.35	1.601	95.185	1.601	96.623
		1.602	93.348	1.602	95.184	1.602	96.623
		1.603	93.347	1.603	95.183	1.603	96.622
		1.604	93.346	1.604	95.182	1.604	96.621
		1.605	93.345	1.605	95.181	1.605	96.62
		1.606	93.343	1.606	95.18	1.606	96.62
		1.607	93.342	1.607	95.18	1.607	96.619
		1.608	93.341	1.608	95.178	1.608	96.618
		1.609	93.34	1.609	95.178	1.609	96.617
		1.61	93.339	1.61	95.177	1.61	96.617
		1.611	93.338	1.611	95.176	1.611	96.616
		1.612	93.337	1.612	95.176	1.612	96.615
		1.613	93.336	1.613	95.175	1.613	96.614
		1.614	93.335	1.614	95.174	1.614	96.614
		1.615	93.334	1.615	95.173	1.615	96.613
		1.616	93.332	1.616	95.172	1.616	96.612
		1.617	93.331	1.617	95.171	1.617	96.611
		1.618	93.33	1.618	95.171	1.618	96.611
		1.619	93.329	1.619	95.17	1.619	96.61
		1.62	93.327	1.62	95.169	1.62	96.61
		1.621	93.326	1.621	95.168	1.621	96.609
		1.622	93.325	1.622	95.167	1.622	96.608
		1.623	93.324	1.623	95.166	1.623	96.607
		1.624	93.323	1.624	95.165	1.624	96.607
		1.625	93.322	1.625	95.165	1.625	96.606
		1.626	93.321	1.626	95.163	1.626	96.606
		1.627	93.32	1.627	95.163	1.627	96.605
		1.628	93.319	1.628	95.162	1.628	96.604
		1.629	93.318	1.629	95.161	1.629	96.604
		1.63	93.317	1.63	95.16	1.63	96.603
		1.631	93.316	1.631	95.16	1.631	96.602
		1.632	93.314	1.632	95.159	1.632	96.602
		1.633	93.314	1.633	95.158	1.633	96.601
		1.634	93.313	1.634	95.157	1.634	96.6
		1.635	93.312	1.635	95.156	1.635	96.6
		1.636	93.311	1.636	95.156	1.636	96.599
		1.637	93.31	1.637	95.155	1.637	96.598
		1.638	93.309	1.638	95.154	1.638	96.598
		1.639	93.308	1.639	95.153	1.639	96.597
		1.64	93.307	1.64	95.152	1.64	96.596
		1.641	93.306	1.641	95.151	1.641	96.596
		1.642	93.305	1.642	95.15	1.642	96.595
		1.643	93.304	1.643	95.149	1.643	96.595
		1.644	93.303	1.644	95.148	1.644	96.594
		1.645	93.302	1.645	95.147	1.645	96.593
		1.646	93.301	1.646	95.146	1.646	96.593
		1.647	93.3	1.647	95.146	1.647	96.592
		1.648	93.299	1.648	95.145	1.648	96.592
		1.649	93.297	1.649	95.144	1.649	96.591
		1.65	93.296	1.65	95.143	1.65	96.59
		1.651	93.295	1.651	95.143	1.651	96.59
		1.652	93.294	1.652	95.141	1.652	96.589
		1.653	93.293	1.653	95.141	1.653	96.589
		1.654	93.292	1.654	95.14	1.654	96.588
		1.655	93.291	1.655	95.14	1.655	96.587
		1.656	93.291	1.656	95.138	1.656	96.587
		1.657	93.29	1.657	95.138	1.657	96.586
		1.658	93.289	1.658	95.137	1.658	96.585
		1.659	93.288	1.659	95.136	1.659	96.585
		1.66	93.287	1.66	95.135	1.66	96.584
		1.661	93.286	1.661	95.135	1.661	96.584
		1.662	93.285	1.662	95.134	1.662	96.583
		1.663	93.284	1.663	95.133	1.663	96.583
		1.664	93.283	1.664	95.132	1.664	96.582
		1.665	93.282	1.665	95.131	1.665	96.581
		1.666	93.281	1.666	95.131	1.666	96.581
		1.667	93.28	1.667	95.13	1.667	96.58
		1.668	93.279	1.668	95.129	1.668	96.579
		1.669	93.278	1.669	95.128	1.669	96.579
		1.67	93.277	1.67	95.127	1.67	96.578
		1.671	93.276	1.671	95.126	1.671	96.578
		1.672	93.275	1.672	95.125	1.672	96.577
		1.673	93.274	1.673	95.125	1.673	96.576
		1.674	93.274	1.674	95.123	1.674	96.576
		1.675	93.273	1.675	95.123	1.675	96.575
		1.676	93.271	1.676	95.122	1.676	96.575
		1.677	93.27	1.677	95.121	1.677	96.574
		1.678	93.269	1.678	95.12	1.678	96.573
		1.679	93.268	1.679	95.12	1.679	96.573
		1.68	93.268	1.68	95.119	1.68	96.572
		1.681	93.267	1.681	95.118	1.681	96.571
		1.682	93.266	1.682	95.117	1.682	96.571
		1.683	93.265	1.683	95.116	1.683	96.57
		1.684	93.264	1.684	95.116	1.684	96.57
		1.685	93.263	1.685	95.114	1.685	96.569
		1.686	93.262	1.686	95.114	1.686	96.568
		1.687	93.261	1.687	95.113	1.687	96.568
		1.688	93.26	1.688	95.113	1.688	96.567
		1.689	93.259	1.689	95.112	1.689	96.567
		1.69	93.258	1.69	95.111	1.69	96.566
		1.691	93.257	1.691	95.111	1.691	96.566
		1.692	93.256	1.692	95.11	1.692	96.565
		1.693	93.256	1.693	95.109	1.693	96.564
		1.694	93.255	1.694	95.109	1.694	96.564
		1.695	93.254	1.695	95.108	1.695	96.563
		1.696	93.253	1.696	95.107	1.696	96.562
		1.697	93.252	1.697	95.107	1.697	96.562
		1.698	93.251	1.698	95.106	1.698	96.561
		1.699	93.25	1.699	95.105	1.699	96.561
		1.7	93.249	1.7	95.104	1.7	96.56
		1.701	93.248	1.701	95.103	1.701	96.559
		1.702	93.247	1.702	95.103	1.702	96.559
		1.703	93.246	1.703	95.102	1.703	96.558
		1.704	93.246	1.704	95.101	1.704	96.558
		1.705	93.245	1.705	95.101	1.705	96.557
		1.706	93.244	1.706	95.1	1.706	96.556
		1.707	93.243	1.707	95.099	1.707	96.556
		1.708	93.242	1.708	95.098	1.708	96.555
		1.709	93.241	1.709	95.098	1.709	96.554
		1.71	93.24	1.71	95.096	1.71	96.554
		1.711	93.239	1.711	95.096	1.711	96.553
		1.712	93.238	1.712	95.095	1.712	96.553
		1.713	93.237	1.713	95.094	1.713	96.552
		1.714	93.237	1.714	95.094	1.714	96.551
		1.715	93.236	1.715	95.093	1.715	96.551
		1.716	93.234	1.716	95.092	1.716	96.55
		1.717	93.233	1.717	95.091	1.717	96.55
		1.718	93.233	1.718	95.091	1.718	96.549
		1.719	93.232	1.719	95.089	1.719	96.548
		1.72	93.231	1.72	95.089	1.72	96.548
		1.721	93.23	1.721	95.088	1.721	96.547
		1.722	93.229	1.722	95.087	1.722	96.546
		1.723	93.228	1.723	95.087	1.723	96.546
		1.724	93.228	1.724	95.086	1.724	96.545
		1.725	93.227	1.725	95.085	1.725	96.545
		1.726	93.226	1.726	95.083	1.726	96.544
		1.727	93.225	1.727	95.082	1.727	96.543
		1.728	93.224	1.728	95.08	1.728	96.543
		1.729	93.224	1.729	95.08	1.729	96.542
		1.73	93.222	1.73	95.078	1.73	96.542
		1.731	93.221	1.731	95.077	1.731	96.541
		1.732	93.221	1.732	95.076	1.732	96.54
		1.733	93.22	1.733	95.075	1.733	96.54
		1.734	93.219	1.734	95.074	1.734	96.539
		1.735	93.218	1.735	95.073	1.735	96.538
		1.736	93.217	1.736	95.073	1.736	96.537
		1.737	93.216	1.737	95.071	1.737	96.537
		1.738	93.216	1.738	95.07	1.738	96.536
		1.739	93.215	1.739	95.069	1.739	96.535
		1.74	93.214	1.74	95.068	1.74	96.535
		1.741	93.213	1.741	95.068	1.741	96.534
		1.742	93.212	1.742	95.067	1.742	96.534
		1.743	93.211	1.743	95.066	1.743	96.533
		1.744	93.211	1.744	95.065	1.744	96.532
		1.745	93.21	1.745	95.065	1.745	96.531
		1.746	93.209	1.746	95.064	1.746	96.531
		1.747	93.208	1.747	95.063	1.747	96.53
		1.748	93.207	1.748	95.062	1.748	96.53
		1.749	93.206	1.749	95.061	1.749	96.529
		1.75	93.205	1.75	95.061	1.75	96.528
		1.751	93.205	1.751	95.06	1.751	96.528
		1.752	93.204	1.752	95.059	1.752	96.527
		1.753	93.203	1.753	95.058	1.753	96.527
		1.754	93.202	1.754	95.057	1.754	96.526
		1.755	93.201	1.755	95.057	1.755	96.525
		1.756	93.2	1.756	95.056	1.756	96.525
		1.757	93.199	1.757	95.055	1.757	96.524
		1.758	93.199	1.758	95.054	1.758	96.524
		1.759	93.198	1.759	95.054	1.759	96.523
		1.76	93.197	1.76	95.053	1.76	96.522
		1.761	93.196	1.761	95.052	1.761	96.522
		1.762	93.195	1.762	95.051	1.762	96.521
		1.763	93.194	1.763	95.051	1.763	96.521
		1.764	93.193	1.764	95.05	1.764	96.52
		1.765	93.192	1.765	95.049	1.765	96.519
		1.766	93.192	1.766	95.048	1.766	96.519
		1.767	93.191	1.767	95.048	1.767	96.518
		1.768	93.189	1.768	95.047	1.768	96.518
		1.769	93.189	1.769	95.046	1.769	96.517
		1.77	93.188	1.77	95.046	1.77	96.516
		1.771	93.187	1.771	95.045	1.771	96.516
		1.772	93.186	1.772	95.045	1.772	96.515
		1.773	93.185	1.773	95.044	1.773	96.514
		1.774	93.184	1.774	95.043	1.774	96.514
		1.775	93.183	1.775	95.043	1.775	96.513
		1.776	93.182	1.776	95.042	1.776	96.513
		1.777	93.181	1.777	95.041	1.777	96.512
		1.778	93.181	1.778	95.04	1.778	96.512
		1.779	93.18	1.779	95.04	1.779	96.511
		1.78	93.179	1.78	95.039	1.78	96.511
		1.781	93.178	1.781	95.038	1.781	96.51
		1.782	93.177	1.782	95.038	1.782	96.509
		1.783	93.176	1.783	95.037	1.783	96.509
		1.784	93.175	1.784	95.036	1.784	96.508
		1.785	93.174	1.785	95.035	1.785	96.508
		1.786	93.173	1.786	95.035	1.786	96.507
		1.787	93.172	1.787	95.034	1.787	96.507
		1.788	93.171	1.788	95.033	1.788	96.506
		1.789	93.17	1.789	95.033	1.789	96.506
		1.79	93.169	1.79	95.032	1.79	96.505
		1.791	93.169	1.791	95.031	1.791	96.505
		1.792	93.167	1.792	95.03	1.792	96.504
		1.793	93.167	1.793	95.029	1.793	96.503
		1.794	93.166	1.794	95.028	1.794	96.503
		1.795	93.165	1.795	95.027	1.795	96.502
		1.796	93.164	1.796	95.026	1.796	96.502
		1.797	93.163	1.797	95.026	1.797	96.501
		1.798	93.162	1.798	95.025	1.798	96.501
		1.799	93.162	1.799	95.023	1.799	96.5
		1.8	93.161	1.8	95.022	1.8	96.5
		1.801	93.16	1.801	95.022	1.801	96.499
		1.802	93.159	1.802	95.02	1.802	96.499
		1.803	93.158	1.803	95.02	1.803	96.498
		1.804	93.157	1.804	95.019	1.804	96.498
		1.805	93.156	1.805	95.018	1.805	96.497
		1.806	93.155	1.806	95.017	1.806	96.496
		1.807	93.154	1.807	95.016	1.807	96.496
		1.808	93.153	1.808	95.015	1.808	96.495
		1.809	93.153	1.809	95.014	1.809	96.495
		1.81	93.152	1.81	95.013	1.81	96.494
		1.811	93.151	1.811	95.012	1.811	96.494
		1.812	93.15	1.812	95.011	1.812	96.493
		1.813	93.149	1.813	95.01	1.813	96.493
		1.814	93.148	1.814	95.01	1.814	96.492
		1.815	93.146	1.815	95.009	1.815	96.492
		1.816	93.145	1.816	95.008	1.816	96.491
		1.817	93.144	1.817	95.007	1.817	96.49
		1.818	93.143	1.818	95.006	1.818	96.49
		1.819	93.142	1.819	95.006	1.819	96.489
		1.82	93.141	1.82	95.005	1.82	96.489
		1.821	93.14	1.821	95.004	1.821	96.488
		1.822	93.139	1.822	95.004	1.822	96.488
		1.823	93.138	1.823	95.003	1.823	96.487
		1.824	93.137	1.824	95.002	1.824	96.487
		1.825	93.137	1.825	95.002	1.825	96.486
		1.826	93.136	1.826	95.001	1.826	96.485
		1.827	93.134	1.827	95	1.827	96.485
		1.828	93.133	1.828	95	1.828	96.484
		1.829	93.133	1.829	94.999	1.829	96.484
		1.83	93.131	1.83	94.999	1.83	96.483
		1.831	93.13	1.831	94.998	1.831	96.482
		1.832	93.13	1.832	94.997	1.832	96.482
		1.833	93.129	1.833	94.996	1.833	96.481
		1.834	93.128	1.834	94.996	1.834	96.481
		1.835	93.127	1.835	94.995	1.835	96.48
		1.836	93.126	1.836	94.995	1.836	96.479
		1.837	93.125	1.837	94.994	1.837	96.479
		1.838	93.124	1.838	94.994	1.838	96.478
		1.839	93.123	1.839	94.993	1.839	96.478
		1.84	93.123	1.84	94.993	1.84	96.477
		1.841	93.122	1.841	94.992	1.841	96.476
		1.842	93.121	1.842	94.991	1.842	96.476
		1.843	93.12	1.843	94.991	1.843	96.475
		1.844	93.119	1.844	94.99	1.844	96.475
		1.845	93.118	1.845	94.989	1.845	96.474
		1.846	93.117	1.846	94.989	1.846	96.473
		1.847	93.116	1.847	94.988	1.847	96.473
		1.848	93.115	1.848	94.987	1.848	96.472
		1.849	93.114	1.849	94.987	1.849	96.472
		1.85	93.113	1.85	94.986	1.85	96.471
		1.851	93.112	1.851	94.986	1.851	96.47
		1.852	93.112	1.852	94.985	1.852	96.47
		1.853	93.111	1.853	94.985	1.853	96.469
		1.854	93.11	1.854	94.984	1.854	96.469
		1.855	93.109	1.855	94.983	1.855	96.468
		1.856	93.108	1.856	94.983	1.856	96.468
		1.857	93.107	1.857	94.982	1.857	96.467
		1.858	93.106	1.858	94.981	1.858	96.466
		1.859	93.105	1.859	94.981	1.859	96.466
		1.86	93.104	1.86	94.98	1.86	96.465
		1.861	93.103	1.861	94.979	1.861	96.465
		1.862	93.102	1.862	94.978	1.862	96.464
		1.863	93.101	1.863	94.978	1.863	96.463
		1.864	93.101	1.864	94.977	1.864	96.463
		1.865	93.1	1.865	94.977	1.865	96.462
		1.866	93.099	1.866	94.976	1.866	96.462
		1.867	93.098	1.867	94.975	1.867	96.461
		1.868	93.097	1.868	94.975	1.868	96.461
		1.869	93.096	1.869	94.974	1.869	96.46
		1.87	93.095	1.87	94.974	1.87	96.459
		1.871	93.094	1.871	94.973	1.871	96.459
		1.872	93.093	1.872	94.973	1.872	96.458
		1.873	93.093	1.873	94.972	1.873	96.458
		1.874	93.092	1.874	94.971	1.874	96.457
		1.875	93.091	1.875	94.971	1.875	96.457
		1.876	93.09	1.876	94.97	1.876	96.456
		1.877	93.089	1.877	94.97	1.877	96.455
		1.878	93.088	1.878	94.969	1.878	96.455
		1.879	93.087	1.879	94.968	1.879	96.454
		1.88	93.086	1.88	94.968	1.88	96.454
		1.881	93.085	1.881	94.967	1.881	96.453
		1.882	93.084	1.882	94.967	1.882	96.452
		1.883	93.083	1.883	94.966	1.883	96.452
		1.884	93.083	1.884	94.965	1.884	96.451
		1.885	93.082	1.885	94.965	1.885	96.451
		1.886	93.081	1.886	94.964	1.886	96.45
		1.887	93.08	1.887	94.963	1.887	96.45
		1.888	93.079	1.888	94.963	1.888	96.449
		1.889	93.078	1.889	94.963	1.889	96.448
		1.89	93.077	1.89	94.962	1.89	96.448
		1.891	93.076	1.891	94.961	1.891	96.447
		1.892	93.075	1.892	94.961	1.892	96.447
		1.893	93.075	1.893	94.96	1.893	96.446
		1.894	93.074	1.894	94.96	1.894	96.446
		1.895	93.073	1.895	94.959	1.895	96.445
		1.896	93.072	1.896	94.959	1.896	96.444
		1.897	93.071	1.897	94.959	1.897	96.444
		1.898	93.071	1.898	94.958	1.898	96.443
		1.899	93.07	1.899	94.957	1.899	96.443
		1.9	93.068	1.9	94.957	1.9	96.442
		1.901	93.068	1.901	94.956	1.901	96.442
		1.902	93.067	1.902	94.956	1.902	96.441
		1.903	93.066	1.903	94.955	1.903	96.44
		1.904	93.065	1.904	94.954	1.904	96.44
		1.905	93.064	1.905	94.954	1.905	96.439
		1.906	93.063	1.906	94.953	1.906	96.439
		1.907	93.062	1.907	94.953	1.907	96.438
		1.908	93.061	1.908	94.952	1.908	96.438
		1.909	93.061	1.909	94.952	1.909	96.437
		1.91	93.06	1.91	94.951	1.91	96.436
		1.911	93.059	1.911	94.95	1.911	96.436
		1.912	93.058	1.912	94.95	1.912	96.435
		1.913	93.057	1.913	94.949	1.913	96.435
		1.914	93.056	1.914	94.949	1.914	96.434
		1.915	93.055	1.915	94.948	1.915	96.434
		1.916	93.054	1.916	94.948	1.916	96.433
		1.917	93.053	1.917	94.947	1.917	96.432
		1.918	93.053	1.918	94.947	1.918	96.432
		1.919	93.051	1.919	94.946	1.919	96.431
		1.92	93.051	1.92	94.946	1.92	96.431
		1.921	93.05	1.921	94.945	1.921	96.43
		1.922	93.049	1.922	94.944	1.922	96.43
		1.923	93.048	1.923	94.944	1.923	96.429
		1.924	93.047	1.924	94.944	1.924	96.429
		1.925	93.047	1.925	94.942	1.925	96.428
		1.926	93.046	1.926	94.942	1.926	96.427
		1.927	93.045	1.927	94.941	1.927	96.427
		1.928	93.044	1.928	94.941	1.928	96.426
		1.929	93.043	1.929	94.94	1.929	96.426
		1.93	93.042	1.93	94.94	1.93	96.425
		1.931	93.041	1.931	94.939	1.931	96.425
		1.932	93.04	1.932	94.938	1.932	96.424
		1.933	93.04	1.933	94.938	1.933	96.424
		1.934	93.039	1.934	94.937	1.934	96.423
		1.935	93.038	1.935	94.937	1.935	96.422
		1.936	93.037	1.936	94.936	1.936	96.422
		1.937	93.036	1.937	94.936	1.937	96.421
		1.938	93.036	1.938	94.936	1.938	96.421
		1.939	93.035	1.939	94.935	1.939	96.42
		1.94	93.034	1.94	94.934	1.94	96.42
		1.941	93.033	1.941	94.934	1.941	96.419
		1.942	93.032	1.942	94.933	1.942	96.419
		1.943	93.031	1.943	94.933	1.943	96.418
		1.944	93.03	1.944	94.932	1.944	96.417
		1.945	93.03	1.945	94.931	1.945	96.417
		1.946	93.029	1.946	94.931	1.946	96.416
		1.947	93.028	1.947	94.93	1.947	96.416
		1.948	93.027	1.948	94.93	1.948	96.415
		1.949	93.026	1.949	94.929	1.949	96.415
		1.95	93.025	1.95	94.929	1.95	96.414
		1.951	93.024	1.951	94.928	1.951	96.413
		1.952	93.024	1.952	94.927	1.952	96.413
		1.953	93.023	1.953	94.927	1.953	96.412
		1.954	93.021	1.954	94.926	1.954	96.412
		1.955	93.021	1.955	94.926	1.955	96.411
		1.956	93.02	1.956	94.924	1.956	96.411
		1.957	93.019	1.957	94.924	1.957	96.41
		1.958	93.019	1.958	94.923	1.958	96.41
		1.959	93.018	1.959	94.923	1.959	96.409
		1.96	93.017	1.96	94.922	1.96	96.408
		1.961	93.016	1.961	94.922	1.961	96.408
		1.962	93.015	1.962	94.921	1.962	96.407
		1.963	93.015	1.963	94.92	1.963	96.407
		1.964	93.013	1.964	94.919	1.964	96.406
		1.965	93.013	1.965	94.919	1.965	96.405
		1.966	93.012	1.966	94.918	1.966	96.405
		1.967	93.011	1.967	94.918	1.967	96.404
		1.968	93.01	1.968	94.917	1.968	96.404
		1.969	93.009	1.969	94.916	1.969	96.403
		1.97	93.008	1.97	94.915	1.97	96.403
		1.971	93.008	1.971	94.915	1.971	96.402
		1.972	93.007	1.972	94.914	1.972	96.402
		1.973	93.006	1.973	94.913	1.973	96.401
		1.974	93.005	1.974	94.912	1.974	96.401
		1.975	93.004	1.975	94.912	1.975	96.4
		1.976	93.004	1.976	94.911	1.976	96.399
		1.977	93.003	1.977	94.91	1.977	96.399
		1.978	93.002	1.978	94.91	1.978	96.398
		1.979	93.001	1.979	94.909	1.979	96.398
		1.98	93	1.98	94.908	1.98	96.397
		1.981	92.999	1.981	94.907	1.981	96.396
		1.982	92.998	1.982	94.907	1.982	96.396
		1.983	92.997	1.983	94.906	1.983	96.395
		1.984	92.997	1.984	94.905	1.984	96.395
		1.985	92.996	1.985	94.905	1.985	96.394
		1.986	92.995	1.986	94.904	1.986	96.393
		1.987	92.994	1.987	94.903	1.987	96.393
		1.988	92.993	1.988	94.903	1.988	96.392
		1.989	92.992	1.989	94.902	1.989	96.392
		1.99	92.992	1.99	94.901	1.99	96.391
		1.991	92.991	1.991	94.901	1.991	96.39
		1.992	92.99	1.992	94.9	1.992	96.39
		1.993	92.989	1.993	94.899	1.993	96.389
		1.994	92.989	1.994	94.899	1.994	96.389
		1.995	92.988	1.995	94.898	1.995	96.388
		1.996	92.987	1.996	94.897	1.996	96.388
		1.997	92.986	1.997	94.897	1.997	96.387
[truncated: 47,862 more rows]

## Sheet: Figure 4a
	Figure 4a		Stress (GPa)	Modulus (GPa)
		HAF	5.12±0.13	125.1±3.5
		al-SWNT-HAF	4.12±0.20	124.4±3.2
		sc-SWNT-HAF	5.29±0.10	140.9±5.5
		sa-SWNT-HAF	6.44±0.11	141.7±4.0

[truncated: 72 more sheets: Figure 4b, Figure 4c, Figure 4d, Figure 4f, Figure 5a, Figure 5b, Figure 5c, Figure S2, Figure S3a, Figure S3b, Figure S3c, Figure S3d, Figure S3e, Figure S3f, Figure S4a, Figure S4b, Figure S5, Figure S8a, Figure S8b, Figure S8c …]
